# Supplementary material for: Survival-oriented personality factors are associated with various types of social support in an emergency disaster situation
Source: PLoS One. 2020 Feb 12;15(2):e0228875. doi: 10.1371/journal.pone.0228875 (PMC7015700; doi:10.1371/journal.pone.0228875)
Supplement: S1 Raw data — (XLSX) [file pone.0228875.s001.xlsx]

## Sheet: description
Label	Description (original Japanese)	Description (English translation)	Code
id	回答者ID	participant's ID
Demographic
sex	あなたの性別をお答えください	sex	1: male 2: female
age	あなたの年齢をお答え下さい	age	1: 20-29 2: 30-39 3: 40-49 4: 50-59 5: 60-69 6: 70-79 7: 80-
Social support
e0	2011年3月11日の地震発生の際、あなたは津波に対する避難をしましたか	Did you evacuate to avoid tsunami when the earthquake occurred in March 11th, 2011?	1: Yes 2: No
e1	避難する途中に、他の人を助けましたか	Did you helped someone during the evacuation?	1: Yes 2: No
e2	避難する途中に、他の人にも避難するように声を掛けましたか	Did you encouraged someone to evacuate during the evacuation?	1: Yes 2: No
e3	避難する途中に、他者に助けられましたか	Were you helped by someone during the evacuation?	1: Yes 2: No
e4	避難する途中に、他者から声掛けをされましたか	Were you encouraged by someone during the evacuation?	1: Yes 2: No
e5	避難する途中に、頼りになる人がいましたか	Was there somone whom you can rely on?	1: Yes 2: No
Power to live: Are the following items descriptive of you?
p01	困っている人を見ると放っておけない	When I see someone having trouble, I have to help them.	0: Not at all - 5: Very much
p02	おせっかいで、人に世話を焼くのが好きである	I am meddlesome and I like to do things for others.	0: Not at all - 5: Very much
p03	他人の幸福が嬉しいので、人助けをする	Other people’s good fortune makes me happy so I like to help others.	0: Not at all - 5: Very much
p04	人から頼られたり感謝されるのが好きである	I like it when other people rely on me and are grateful to me.	0: Not at all - 5: Very much
p05	人から頼まれると、どうしても断れない	When someone asks me to do something for them, I cannot refuse.	0: Not at all - 5: Very much
p06	負けず嫌いである	I hate losing.	0: Not at all - 5: Very much
p07	頑固で、自分の意思を通す	I am stubborn and always get my own way.	0: Not at all - 5: Very much
p08	自分の好きなもの、やりたいことに対する欲が強い	I am highly motivated with regard to things that I like or want to do.	0: Not at all - 5: Very much
p09	言いたいことはその場で言ってしまう	I unhesitatingly say whatever it is I want to say.	0: Not at all - 5: Very much
p10	だめなものはだめ、いいものはいい、と白黒はっきりさせる	I clearly distinguish between black and white: what’s good is good, and what’s bad is bad.	0: Not at all - 5: Very much
p11	周りの人が慌てているときほど、なぜか冷静になる	The more agitated the people around me become, the calmer I somehow become.	0: Not at all - 5: Very much
p12	社会の中で自分が果たすべき役割を認識している	I am aware of the role I should play in society.	0: Not at all - 5: Very much
p13	他者への行いは、巡り巡って自分に戻ってくると思う	I think that my actions toward others will go around and eventually come back to me.	0: Not at all - 5: Very much
p14	自分が生きている、生かされている、ことを意識している	I am aware that I am alive, and have a sense of responsibility in living.	0: Not at all - 5: Very much
p15	人として従うべき道や教えを認識している	I am aware of the path and teachings I should follow as a person.	0: Not at all - 5: Very much
p16	何かあったときに、慌てず冷静でいられるよう心掛ける	When something happens, I try to stay calm and not panic.	0: Not at all - 5: Very much
p17	辛い時に、くよくよ考えないように努力する	During difficult times, I endeavor not to brood.	0: Not at all - 5: Very much
p18	辛い時に、周りや社会の状況と自分を比較して、仕方がないと考える	During difficult times, I compare my circumstances with the situation around me and in society, and I think that matters cannot be helped.	0: Not at all - 5: Very much
p19	辛い時に、これが将来自分のプラスになると思って前向きに取り組む	During difficult times, I endeavor to think positively, telling myself that this experience will benefit me in the future.	0: Not at all - 5: Very much
p20	問題を解決するために、まず自分から動く	To resolve a problem, I first of all initiate action.	0: Not at all - 5: Very much
p21	何をすべきか悩むとき、いくつかの選択肢を比較する	When I am fretting about what I should do, I compare several alternative actions.	0: Not at all - 5: Very much
p22	行動に移る前に、優先順位や段取りを考える	Before taking action, I think of a plan and the order of priority.	0: Not at all - 5: Very much
p23	自分から人に話し掛ける	I take the initiative in talking to other people.	0: Not at all - 5: Very much
p24	人にお世話になったときは、はっきりと感謝の気持ちを伝える	When someone has helped me or been kind to me, I clearly convey my feelings of gratitude.	0: Not at all - 5: Very much
p25	人の心を動かす、気のきいた言葉が口から出てくる	Sophisticated words that move people’s hearts come out of my mouth.	0: Not at all - 5: Very much
p26	問題解決のためには、自分から関係者を集めて話し合いをする	To resolve problems, I gather together everyone involved to discuss the matter.	0: Not at all - 5: Very much
p27	話をするとき、相手の性格・願望・能力を考え、適切な言葉や態度を選ぶ	When talking to someone, I think about that person’s personality, wishes, and abilities and choose an appropriate attitude and words accordingly.	0: Not at all - 5: Very much
p28	日頃、気分転換やストレス解消のための習慣を欠かさない	In everyday life, I have habitual practices that are essential for relieving stress or giving me a change of pace.	0: Not at all - 5: Very much
p29	日頃、新しい知識・技術・考え方を身に付ける機会を持つようにしている	In everyday life, I endeavor to find opportunities to acquire new knowledge, skills, and attitudes.	0: Not at all - 5: Very much
p30	日頃、身体の健康を維持するための習慣を欠かさない	In everyday life, I have habitual practices that are essential for maintaining my physical health.	0: Not at all - 5: Very much
p31	日頃、なるべく自分のことは自分でしている	In everyday life, I take care of myself as much as possible.	0: Not at all - 5: Very much
p32	日常、家族や近所の人に自分から挨拶をしている	On a daily basis, I take the initiative in greeting family members and people living in the neighborhood.	0: Not at all - 5: Very much
p33	日頃、友人・知人との連絡を欠かさないようにしている	In everyday life, I make sure to keep in contact with friends and acquaintances.	0: Not at all - 5: Very much
p34	日頃、自分から声をかけて集団をまとめることが多い	In everyday life, I often take the initiative to gather people together.	0: Not at all - 5: Very much
Big Five: Regarding your personality trait, are the following items applicable?
b01	活発で、外向的だと思う	I think I am enthusiastic and extraverted.	0: Not at all - 5: Very much
b02	ひかえめで、おとなしいと思う	I think I am reserved and quiet.	0: Not at all - 5: Very much
b03	人に気をつかう、やさしい人間だと思う	I think I am sympathetic and warm.	0: Not at all - 5: Very much
b04	他人に不満をもち、もめごとを起こしやすいと思う	I think I am critical and quarrelsome.	0: Not at all - 5: Very much
b05	しっかりしていて、自分に厳しいと思う	I think I am dependable and self-disciplined.	0: Not at all - 5: Very much
b06	だらしなく、うっかりしていると思う	I think I am disorganized and careless.	0: Not at all - 5: Very much
b07	心配性で、うろたえやすいと思う	I think I am anxious and easily upset.	0: Not at all - 5: Very much
b08	冷静で、気分が安定していると思う	I think I am calm and emotionally stable.	0: Not at all - 5: Very much
b09	新しいことが好きで、変わった考えをもつと思う	I think I like new things and have unusual ideas.	0: Not at all - 5: Very much
b10	発想力に欠けた、平凡な人間だと思う	I think I am uncreative and ordinary person	0: Not at all - 5: Very much

## Sheet: rawdata
id	sex	age	e0	e1	e2	e3	e4	e5	p01	p02	p03	p04	p05	p06	p07	p08	p09	p10	p11	p12	p13	p14	p15	p16	p17	p18	p19	p20	p21	p22	p23	p24	p25	p26	p27	p28	p29	p30	p31	p32	p33	p34	b01	b02	b03	b04	b05	b06	b07
1	2	3	2						3	2	3	4	4	4	4	3	3	3	3	4	4	4	4	3	1	2	2	3	4	4	3	4	4	2	4	2	3	2	3	4	3	2	3	2	4	0	4	1	4
2	1	3	1	2	2	2	2	1	3	2	3	4	4	4	4	4	2	3	4	3	3	5	3	4	3	3	2	3	4	4	3	4	2	0	4	2	3	1	3	3	0	0	1	3	3	2	2	5	5
3	2	2	1	2	2	2	2	2	4	4	2	3	4	4	5	4	2	2	3	3	3	3	3	3	2	2	2	4	3	5	2	3	1	4	2	1	4	2	5	4	3	2	3	3	4	3	2	3	4
4	1	2	1	2	1	2	1	1	5	5	3	5	4	3	3	4	5	5	3	3	3	4	4	4	1	3	3	3	4	5	5	4	2	0	3	3	3	2	4	4	2	1	3	1	5	0	3	3	5
5	1	5	1	2	2	2	2	1	3	3	3	3	4	4	4	3	3	4	4	3	3	3	3	4	3	3	3	3	3	3	3	4	3	3	3	3	3	3	3	3	3	3	3	3	4	3	3	1	3
6	1	4	2						5	5	5	5	4	4	3	5	3	4	4	5	5	5	4	4	4	4	4	5	5	5	4	5	3	4	4	4	5	5	4	5	4	3	3	4	4	0	5	0	1
7	1	6	1	2	2	2	1	2	4	3	4	3	0	0	3	0	0	3	4	4	4	4	4	4	4	3	4	4	4	4	4	4	3	4	4	4	3	4	4	4	3	4	3	3	4	0	4	0	0
8	2	6	1	2	1	1	1	1	4	4	5	5	4	4	2	3	4	5	3	4	3	3	4	3	4	3	4	4	3	3	4	4	3	4	3	4	4	4	4	4	4	4	4	2	4	0	4	4	3
9	1	5	1	1	1	2	2	2	3	2	3	3	4	3	2	2	2	2	3	3	3	3	4	3	3	4	3	4	2	2	2	3	2	2	2	3	3	2	5	5	3	3	2	4	4	3	2	3	2
10	1	6	2						4	3	4	5	4	4	3	3	3	4	4	4	3	4	4	4	4	3	5	4	3	4	5	5	4	5	4	4	4	4	5	5	5	5	5	0	4	1	4	1	0
11	1	5	1	2	2	2	2	1	3	2	4	4	3	2	1	4	2	1	3	4	4	4	4	4	4	3	4	2	4	5	4	4	3	1	4	2	4	3	5	4	2	1	4	1	3	0	3	1	2
12	2	5	1	2	2	2	2	2	5	3	5	4	5	3	0	1	0	2	5	5	5	5	5	5	5	0	5	5	0	0	5	5	3	3	5	0	3	5	5	5	5	3	4	1	5	0	4	0	5
13	1	3	1	2	2	2	2	2	2	1	2		3		3		2	4	2	3	3	3	4	3	3	3	4	2	2	3	5	4	2	0	3	2	2	4	5	3	2	1	2	3	3	2	4	2	3
14	2	2	1	1	1	2	1	2	3	3	3	4	3	4	3	3	3	3	1	2	4	3	3	2	1	1	2	2	2	2	0	3	2	1	3	2	2	0	5	3	4	2	2	3	4	2	1	1	5
15	2	4	1	2	1	2	2	1	4	3	5	3	1	3	3	3	3	5	4	3	5	5	5	5	4	5	5	4	5	5	5	5	3	3	5	4	3	4	5	5	5	3	4	3	5	0	3	1	3
16	2	4	1	2	1	2	1	1	0	5	3	5	5	3	0	3	3	0	3	3	5	5	5	4	0	3	3	3	5	3	3	5	0	3	5	0	3	3	5	5	5	0	3	3	3	0	3	3	0
17	1	3	2						3	2	3	3	3	3	3	3	2	3	4	3	4	4	3	3	2	2	2	3	4	4	4	4	1	3	4	3	2	2	3	3	3	2	3	3	4	1	2	3	4
18	2	6	2						4	3	3	3	2	2	3	3	4		1	3	3	4	3	2	3	4		3	3	3	2	3	2	2	2	3	2	2	4	3	2	2	0	3	3	5	3	5	3
19			1	1	1	2	2	2	3	2	3	3	2	3	3	3	2	4	4	4	4	4	3	4	3	3	3	4	4	4	3	4	3	4	5	3	3	4	5	3	3	2	3	3	4	2	4	1	3
20	2	2	1	2	1	2	1	2	4	2	4	2	5	5	4	4	4	5	5	1	5	3	5	5	4	1	5	4	4	5	1	5	3	1	5	0	0	1	4	3	3	0	1	1	1	1	2	0	0
21	1	6	1	2	2	2	2	2	5	3	4	4	3	5	5	5	4	5	3	3	4	3	5	4	4	4	4	3	4	4	3	5	3	3	4	4	4	5	5	5	4	3	3	2	5	1	5	1	3
22	1	3	1	2	1	2	2	2	4	2	2	4	3	4	4	4	4	4	4	3	4	5	3	4	4	4	4	4	4	4	2	4	1	1	3	3	2	2	4	2	2	2	3	2	3	2	4	0	4
23	2	2	1	1	1	1	1	1	3	3	3	4	4	4	3	3	3	3	3	2	3	5	3	2	3	3	3	3	3	3	4	5	3	3	3	3	4	2	3	5	3	4	4	2	2	2	2	4	3
24	2	5	1	2	1	2	2	1	5	4	5	5	5	4	4	4	4	4	5	5	5	5	5	5	3	5	5	5	4	5	5	5	4	4	5	3	5	5	5	5	5	4	5	3	5	1	4	1	4
25	2	6							4	1	2	4	3	2	2	3	2	3	3	1	2	1	3	4	3	1	3	2	2	3	2	4	2	1	3	3	2	2	5	5	5	3	3	3	4	1	3	1	0
26	2	5	2						4	2	3	4	4	4	3	3	4	4	3	4	4	3	4	3	3	4	4	4	4	4	4	5	4	4	4	3	4	2	5	5	5	3	4	0	4	0	4	0	2
27	2	2	1	2	2	2	2	1	5	3	5	4	4	4	1	3	3	4	3	4	5	5	5	3	2	3	4	5	3	5	4	5	3	5	4	3	3	2	5	5	4	2	4	1	4	0	3	2	1
28	1	5	1	2	2	2	2	1	4	2	3	4	4	3	2	3	4	4	3	4	3	4	4	4	3	3	4	3	4	5	3	5	3	3	4	2	4	2	3	3	2	1	2	4	3	0	3	1	4
29	2	6	1	1	1	2	1	1	3	1	1	1	1	3	3	4	1	1	3	3	4	3	3	3	4	4	3	3	3	4	2	4	1	1	3	3	4	2	4	3	2	1	3	2	3	2	3	2	2
30	2	4	2						3	3	4	4	4	5	5	3	4	5	4	4	4	4	4	4	4	4	5	4	4	4	4	4	3	3	4	4	4	3	4	4	3	4	4	3	4	3	5	2	3
31	2	3	2						5	5	3	4	4	2	3	3	3	4	3	4	5	4	3	3	3	3	3	3	3	3	4	4	4	4	5	3	4	2	3	3	1	3	5	1	4	2	2	3	3
32	1	4	2						4	3	2	2	3	2	4	3	3	4	4	2	2	4	3	4	4	4	4	3	3	4	3	4	1	3	3	2	4	3	5	4	3	2	2	2	4	3	4	2	2
33	1	6	2						4	4	3	4	4	4	1	4	3	3	3	3	5	3	4	4	4	3	4	4	4	4	4	5	4	4	4	5	4	4	5	5	4	4	5	0	5	1	2	2	3
34	1	3	1	2	1	2	1	2	4	3	3	5	3	4	4	4	3	2	3	3	4	4	2	4	4	3	3	3	4	3	4	4	2	4	4	5	3	5	3	5	1	4	4	3	3	2	3	3	4
35	1	6	2						5	0		3	4	3	3	4	1	4	3	4	3	3	4	4	3	3	3	3	3	4	3	5	1	1	4	4	3	4	5	4	3	2	1	5	4	0	3	0	3
36	2	3	2						2	2	2	3	2	2	2	2	2	4	3	1	1	1	2	3	3	3	3	3	3	3	3	3	3	2	3	1	1	3	4	4	3	3	1	2	2	1	2	3	3
37	1	1	1	2	1	2	2	1	3	3	4	5	5	4	4	5	3	5	5	2	5	5	5	5	3	3	5	5	5	3	5	5	5	2	4	3	5	4	4	2	5	3	4	3	5	3	1	3	4
38	2	3	1	2	1	2	2	1	3	3	3	4	3	3	3	4	4	3	3	4	5	5	4	4	4	4	4	3	4	3	4	4	3	3	4	4	4	3	4	4	3	3	2	4	2	2	2	2	2
39	2	6	1	2	1	2	1	1	3	0	3	2	2	2	0	0	0	0	0	0	0	0	0	3	5	3	0	0	0	0	3	3	2	0	0	0	0	0	5	3	0	0	4	0	0	0	3	0	0
40	2	5	2						2	2	3	3	1	1	2	2	1	1	1	3	4	4	3	2	1	2	2	2	2	2	2	4	2	2	3	3	3	3	4	4	3	2	1	5	4	1	3		2
41	1	2	1	2	2	1	1	1	3	2	3	3	2	3	4	4	3	2	4	2	5	4	3	3	3	4	4	3	4	3	3	2	3	2	3	3	4	3	3	2	3	2	3	3	3	2	3	4	0
42	2	6	1	2	2	2	1	1	3	2	0	1	3	2	2	0	2	2	2	2	3	4	2	2	2	3	3	1	1	1	1	3	0	0	1	0	0	1	3	4	3	0	3	0	3	0	4		2
43	2	4	2						4	2	3	4	4	3	3	3	2	3	3	2	3	4	3	4	4	3	3	3	3	1	3	4	2	2	2	2	2	2	3	3	3	3	4	3	4	1	3	1	2
44	2	6	1	2	1	2	1	2	3	2	3	2	4	3	2	4	2	3	3	4	2	3	3	3	3	3	3	3	4	4	3	5	4	3	4	4	5	5	5	5	5	3	3	4	3	3	3	3	4
45	2	4	2						3	2	3	3	3	4	4	4	2	2	2	4	4	4	4	3	4	4	4	4	4	3	3	3	3	3	3	3	3	3	4	4	3	2	3	1	3	3	2	3	3
46	1	5	1	2	1	2	1	1	3	2	3	4	3	4	4	4	3	3	3	3	3	3	4	4	3	3	3	3	3	3	3	3	3	2	3	3	3	2	3	3	2	2	2	4	4	2	3	1	2
47	2	5	2						5	4	5	4	4	4	4	4	3	3	3	3	1	4	4	4	4	5	5	5	3	4	4	5	3	3	3	3	4	3	5	5	3	3	4		1	0		2	3
48	2	4	1	2	2	2	2	1	4	4	3	4	4	5	4	5	4	5	4	4	4	3	4	3	3	3	3	4	3	4	4	4	3	3	4	4	3	4	4	4	3	3	5	0	5	0	4	5	4
49	2	6	2						3	3	3	4	3	0	3	3	1	4	3	4	3	4	4	4	2	4	3	3	4	3	3	5	2	2	3	3	2	3	5	5	3	1	3	3	4	1	3	1	4
50	1	1	1	1	1	2	1	1	4	3	4	5	4	4	3	5	2	2	3	3	4	3	4	4	3	3	3	4	4	4	2	5	3	3	5	4	3	3	4	5	4	2	3	1	3	1	1	2	2
51	2	5	1	1	1	2	1	1	4	4	3	5	5	5	4	3	2	4	2	4	4	4	5	3	3	3	3	4	3	4	4	5	3	3	4	3	3	3	5	5	4	3	3	1	5	0	4	1	3
52	2	6	2						3	3	3	4	4	2	5	4	3	4	2	3	3	4	4	4	4	4	4	3	3	3	4	4	3	3	4	4	3	5	4	4	3	3	3	3	5	0	4	3	3
53	1	2	1	2	1	2	2	2	3	3	3	3	3	3	3	3	1	3	3	3	3	3	4	3	3	3	3	3	3	3	3	5	3	3	3	5	3	3	3	5	3	3	3	3	3	0	3	3	3
54	2	4	1	2	1	2	2	1	4	4	3	4	3	2	2	2	2	3	4	3	4	4	3	3	2	3	2	2	3	4	3	4	2	2	3	2	2	3	4	4	4	2	3	2	3	2	3	3	3
55	2	3	2						3	1	3	3	4	4	3	3	2	2	2	2	4	4	3	3	3	4	3	3	2	2	3	4	2	1	4	1	1	1	4	4	2	2	3	1	3	2	3	3	3
56	1	4	2						5	3	4	3	4	3	3	4	4	5	2	5	4	5	5	5	5	3	4	5	5	5	4	5	3	3	4	4	5	4	4	5	4	4	3	3	4	2	4	3	3
57	2	6	2						3	3	3	4	4	3	3	4	3	3	3	3	4	4	4	3	4	3	3	3	3	3	3	5	3	3	3	3	3	4	5	4	4	3	3	3	3	2	3	3	3
58	1	6	1	1	1	2	1	2	3	3	3	3	3	4	4	4	4	3	3	2	3	5	5	3	3	5	5	5	5	5	3	5	3	3	4	5	5	5	5	3	3	3	3	3	4	1	3	2	3
59	2	5	1	1	1	2	1	1	4	3	2	2	3	4	4	4	4	4	4	3	3	3	3	3	3	3	3	3	3	4	4	3	3	3	3	3	4	4	4	4	3	2	4	1	2	2		0	4
60	2	4	1	2	2	2	2	2	3	2	3	3	1	3	1	3	3	3	3	3	3	3	5	5	4	3	3	3	4	4	3	5	2	3	5	3	3	4	5	5	3	1	3	3	3	1	4	1	3
61	1	6	2						4	4	3	5	5	3	2	3	4	2	4	2	2	4	2	4	4	4	3	4	4	4	4	5	3	2	3	3	4	3	5	4	4	4	3	2	4	0	3	3	2
62	1	6	2						2	2	3	2	3	4	4	3	4	4	3	2	2	2	2	3	2	2	2	2	2	2	3	3	2	2	2	3	2	3	2	3	3	2	3	3	3	3	2	3	2
63	2	5	2						5	5	5	4	5	3	4	5	4	5	4	5	5	5	5	5	5	4	5	5	4	4	5	5	5	5	5	4	5	5	5	5	5	5	5	0	5	0	3	4	4
64	2	1	1	2	2	2	1	1	4	4	4	4	4	5	5	5	3	4	3	4	4	2	4	4	5	3	4	4	4	4	4	5	4	3	4	5	5	5	4	4	4	3	4	0	4	2	5	1	3
65	2	4	2						3	3	3	3	3	3	3	4	3	3	3	3	3	5	3	3	3	3	3	3	3	3	2	4	2	2	3	3	3	3	4	3	2	3	3	3	3	0	3	1	2
66	1	6	2						3	4	3	3	3	3	3	4	4	4	4	3	4	5	5	4	4	3	4	4	3	4	4	4	3	3	3	4	3	4	5	5	4	3	3	3	3	3	3	3	4
67	2	6	1	2	1	1	1	1		3	4	3	4	3	3	4	2	5	4	3	3	4	4	3	3	4	3	3	3	4	4	5	2	2	3	3	2	4	5	5	4	2	3	4	4	0	3	3
68	1	2	1	1	1	2	1	2	4	4	4	5	4	4	3	5	3	2	3	4	5	4	2	4	4	4	5	4	5	5	5	5	5	5	5	5	5	4	1	5	5	5	5	0	5	1	4	1	3
69	2	5	1	2	1		1	1	3	2	3	2	3	3	3	3	2	2	3	3	4	4	3	3	3	4	3	3	2	3	2	4	3	2	3	3	2	3	4	4	4	2	2	3	3	3	3	3	4
70	1	1	1	1	1	2	1	1	4	4	4	3	5	4	2	3	0	4	3	2	5	4	4	3	3	4	3	3	4	4	2	3	1	3	4	5	4	3	2	5	1	0	2	5	5	1	1	3	5
71	2	4	2						2	0	1	1	4	0	5	5	5	5	0	0	5	0	3	0	0	0	0	0	0	0	1	3	0	0	3	0	2	0	5	4	0	0	0	0	0	5	1	5	5
72	1	2	1	2	2	1	1	1	5	3	3	5	4	2	2	4	0	1	5	5	5	5	5	5	3	5	5	5	5	5	5	5	5	5	5	3	5	1	3	5	5	4	4	4	5	1	2	2	2
73	2	3	1	2	2	1	1	1	4	4	4	4	4	2	4	4	3	2	3	3	3	4	4	3	4	4	3	3	3	2	3	4	2	1	2	4	2	2	2	4	3	3	3	1	3	3	2	3	4
74	1	4	1	2	2	2	1	2	2	2	2	3	2	2	2	2	3	3	2	3	4	4	4	3	3	3	3	3	4	3	3	3	2	2	3	2	3	2	4	4	3	2	3	3	2	2	3	2	3
75	2	3	2						3	3	3	3	3	4	3	3	3	5	3	3	4	3	4	3	3	3	3	4	4	4	4	3	2	3	2	2	5	2	4	3	3	3	2	3	4	3	3	1	4
76	2	1	1	1	1	2	1	1	3	3	2	5	5	3	3	0	3	3	3	3	3	3	3	2	2	2	2	4	4	5	2	3	3	2	3	1	2	2	4	3	1	1	3	1	3	3	4	1	3
77	1	5	1	1	1	2	2	2	3	3	3	3	4	4	3	3	3	3	2	4	3	4	4	4	3	3	4	4	4	4	4	4	3	4	3	3	3	4	4	4	3	3	4	3	3	2	3	2	3
78	1	5	1	2	1	2	1	1	1	1			1	1						5	5	5	5	1	3	3	3	3	5	4		5	3	5	5	0	2	5	5	5	5	3	1				1		1
79	1	2	2						4	5	3	3	1	5	4	5	4	4	5	3	4	3	3	4	4	3	3	4	5	3	5	4	3	3	4	4	3	5	2	5	2	4	4	0	3	4	3	3	3
80	1	4	2						5	4	4	4	5	5	4	5	5	4	5	0	3	3	2	4	4	4	3	4	2	5	3	5	5	5	1	3	5	2	1	4	3	3	3	2	4	2	1	1	3
81	1	5	2						5	4	4	1	5	4	4	3	3	4	3	4	4	4	4	3	3	3	4	3	4	5	3	5	3	3	4	3	4	5	5	5	3	2	3	3	5	2	4	1	3
82	2	1	1	2	2	2	2	1	5	4	4	5	5	4	3	4	3	3	4	5	5	4	3	1	3	5	3	1	5	5	3	3	3	1	5	3	1	1	1	5	4	2	3	0	1	0	0	3	3
83	2	6	2						4	3	3	4	4	3	3	3	3	4	3	4	4	5	5	3	2	4	4	3	4	3	4	5	2	1	4	3	1	4	4	5	5	3	3	3	4	1	4	2	4
84	1	5	1	1	1	2	2	1	4	2	4	3	4	4	4	4	3	4	4	4	2	4	4	4	4	4	4	4	4	4	2	4	3	3	4	4	4	4	4	4	4	3	3	2	4	1	4	1	1
85	2	2	1	2	2	2	1	2	5	4	5	5	3	3	3	0	4	4	5	5	5	5	4	5	2	1	1	2	0	3	3	5	0	1	5	1	3	1	5	5	4	0	2	3	4	5	3	5	4
86	1	5	1	2	2	2	2	1	5	3	3	3	5	3	0	3	0	5	3	3	5	3	5	3	3	3	5	5	3	5	5	5	4	5	5	5	3	5	5	5	5	5	5	0	5	0	3	0	3
87	1	3	1	2	2	2	1	2	3	3	3	4	4	4	5	5	5	5	3	3	5	5	3	4	2	3	2	3	2	2	3	5	4	2	2	3	3	4	5	5	3	2	2	3	4	3	4	0	4
88	2	4	1	2	2	2	1	2	5	3	3	5	5	5	5	5	5	5	5	5	5	5	5	3	5	2	4	5	3	2	4	5	5	3	4	2	4	2	3	5	2	2	3	0	5	0	5	0	0
89	2	5	2						5		5	5	5	5	5	5	3	5	5	5	5	4	4	5	5	4	5	5	4	5	5	5	4	4	5	5	5	5	5	5	4	3	5	0	2	0	3	2	0
90	2	6	1						3	2	3	3	2	2	3	3	3	3	3	2	3	3	3	3	3	3	3	3	3	3	3	4	3	1	3	3	4	4	3	3	2	2	2	3	3	2	2	5	3
91	1	6	2						4	3	4	4	4	4	4	4	4	4	4	4	4	4	4	4	4	4	4	4	4	4	3	4	3	3	4	4	4	4	4	4	2	2	3	3	4	1	4	2	3
92	2	5	1	1	1	2	1	1	3	3	2	4	4	3	3	3	1	1	3	3	4	4	4	2	1	1	1	1	2	2	5	5	3	0	3	2	3	2	4	5	3	0	3	0	3	2	0	1	5
93	2	4	2						3	3	3	3	3	4	4	4	5	5	3	3	4	4	4	4	4	4	3	4	4	3	4	4	3	3	3	3	3	3	4	3	3	3	3	1	4	2	4	3	3
94	2	3	1	2	2	2	1	2	5	5	5	5	5	3	0	0	0	1	3	3	5	5	3	2	2	5	3	2	2	4	2	5	3	2	4	4	2	2	5	5	2	0	3	3	5	0	5	0
95	2	4	1	2	1	2	2	1	4	4	3	2	4	4	3	3	2	2	2	3	3	3	3	3	4	3	2	2	2	2	5	4	3	2	3	3	3	3	3	4	4	2	5	3	4	3	1	3	3
96	1	5	1	2	2	2	1	2	1	1	1	1	2	4	5	5	5	4	5	4	1	4	1	4	4	4	1	1	1	4	1	1	1	1	1	1	1	1	0	0	1	0	1	4	1	4	2	1	1
97	1	4	2						4	3	2	2	3	4	3	5	3	3	3	2	4	4	2	3	2	4	3	3	4	3	2	2	1	1	4	1	2	4	2	2	1	1	2	4	4	2	3	3	5
98	2	4	1	2	2	2	2	1	2	1	1	3	3	2	1	1	0	1	1	1	5	5	3	2	2	2	2	2	2	4	2	5	2	2	4	1	2	3	5	5	3	1	1	1	3	1	1	0	1
99	2	4	1	2	2	2	1	2	2	1	1	1	1	2	3	1	3	0	2	2	3	3	3	3	3	5	1	3	2	1	1	2	0	0	3	1	0	1	5	2	1	0	2	3	2	0	1	2	4
100	1	4	1	2	2	2	2	2	3	3	3	4	4	4	4	4	4	4	3	3	3	3	3	3	4	4	4	3	4	4	3	3	3	3	3	3	3	3	3	3	3	3	3	3	3	2	3	3	3
101	1	3	2						4	4	4	4	4	4	4	4	4	4	3	4	4	4	4	4	4	4	4	4	4	4	4	4	3	4	2	4	4	3	4	4	3	3	3	1	4	4	3	1	3
102	2	5	1	2		2	1	2	3	3	3	3	3	3	3	3	2	2	2	3	3	3	3	3	3	3	3	3	3	4	3	4	3	2	3	3	3	3	5	5	5	3	3	2	4	1	2	2	4
103	1	5	1	2	2	2	2	1	3	3	3	3	4	5	5	5	4	4	4	3	3	2	3	4	2	2	3	4	4	3	3	2	3	1	1	2	2		3	3	2	0			4	3	3	3	3
104	2	2	2						4	3	3	3	4	1	4	4	4	3	2	3	3	4	3	2	2	2	2	2	2	3	2	3	3	3	3	3	2	2	3	3	3	3	2	4	3	3	1	3	4
105	1	6	1	1	1	2	2	1	3	3	3	3		2	2	2	2	2	2	3	3	3	3	3	3	3	3	3	3	2	3	3	2	3	3	3	4	4	4	4	4	4	3	3	3	2	2	2	1
106	2	3	2						5	2	3	0	5	0	3	5	4	4	4	0	3	3	3	3	5	4	4	4	4	4	2	4	3	0	4	5	5	5	5	5	5	0	0	3	3	0	0	4	3
107	1	3	2						3	1	3	3	3	4	3	3	1	2	4	3	4	3	3	4	4	3	3	3	3	4	2	5	2	3	4	2	3	2	4	4	2	3	3	4	3	1	3	1	2
108	2	4	1	2	1	2	2	1	1	0	0	0	0	5	5	4	3	3	5	3	3	5	5	5	4	4	5	5	4	5	3	5	3	1	4	3	5	2	5	3	1	1	3	3	2	2	5	2	0
109	2	1	2						4	4	5	4	5	5	3	5	2	3	4	3	5	5	4	3	4	4	5	4	4	3	4	5	2	3	3	3	4	3	2	4	3	2	3	2	4	2	2	4	5
110	2	3	1	1	1	2	2	1	4	4	3	4	4	5	4	3	3	3	3	5	5	3	3	1	3	5	4	3	3	5	3	2	0	2	4	1	1	1	5	4	3	3	3	1	3	2	5	4	3
111	2	4	1	2	2	2	1	1	2	2	2	3	3	1	1	3	2	3	4	2	4	4	4	4	4	4	3	3	4	4	4	4	3	1	4	4	3	4	4	5	4	3	2	0	2	2	2	3	2
112	1	5	2						5	4	5	5	5	3	0	5	5	0	0	4	1	5	5	5	1	4	4	5	4	4	3	5	2	3	5	1	5	1	3	5	4	2	3	4	5	0	3	0	1
113	2	5	2						3	3	2	3	4	4	4	3	2	3	3	4	4	4	4	3	3	3	4	4	3	4	3	4	3	3	3	3	3	3	5	5	2	3	2	3	4	1	4	0	3
114	1	2	1	2	1	1	1	1	3	2	3	3	5	3	2	3	3	4	3	3	3	3	4	5	4	3	5	3	3	3	5	5	2	3	3	5	5	5	5	5	5	4	4	3		2	3	2	3
115	1	6	1	2	2	2	2	2	1	2	1	1	1	1	2	1	1	1	5	2	2	1	1	1	1	1	1	1	1	1	1	1	1	3	1	1	1	1	1	1	1	5		1	1	0	1	0	4
116	1	6	1	2	1	2	2	2	4	4	4	4	3	3	3	4	4	4	4	4	4	4	4	4	4	4	4	4	4	4	4	4	4	4	4	4	4	4	4	4	4	3	4	2	4	3	3	2	2
117	1	5	1	2	2	2	2	1	3	1	3	1	1	3	4	3	4	4	3	2	4	5	5	3	4	4	3	5	3	5	5	5	2	1	5	3	5	4	5	3	3	2	3	4	3	2	0	3	4
118	2	1	2						3	3	3	3	4	3	2	2	1	2	2	3	3	3	3	3	4	3	4	3	3	4	3	5	3	2	3	2	2	2	5	4	4	2	4	0	3	4	3	3	3
119	2	5	2						3	3	3	4	4	3	3	3	3	4	4	3	5	5	4	3	4	4	4	3	4	4	4	4	3	2	5	3	3	4	4	4	3	0	3	3	4	1	2	3	4
120	1	6	2						3	3	3	3	3	4	4	3	3	4	3	4	3	4	4	3	3	3	3	4	4	3	3	4	3	3	4	3	3	3	4	3	3	3	4	3	4	2	4	2	3
121	2	5	1	2	1	2	1	1																											4	3	3	3	5	5	4	3
122	1	2	2						5	5	4	5	4	4	3	4	2	1	4	5	5	4	4	3	4	3	5	4	2	2	4	5	1	2	4	1	3	2	5	5	0	1	4	2	4	2	3	3	2
123	2	6	1	2	2	2	1	1	1	3	3	2	4	0	3	3	2	2	2	4	3	3	3	4	2	2	3	3	3	3	4	4	3	2	3	4	3	4	4	4	4	3	2	2	3	0	3		3
124	2	2	1	1	1	1	2	1	4	3	4	4	5	5	4	4	4	4	3	4	5	4	4	4	3	3	4	3	3	3	5	4	3	3	3	3	3	3	5	5	4	4	4	2	3	2	3	3	4
125	1	5	1	2	2	2	2	2	3	2	3	3	4	4	2	2	2	3	3	3	2	2	3	2	4	3	2	2	2	3	2	4	3	2	4	2	2	3	4	4	2	2	2	4	4	1	3	2	3
126	2	1	2						3	2	3	4	5	4	2	5	1	1	5	1	3	3	2	4	3	4	2	2	3	4	2	5	0	0	2	5	2	2	2	5	2	2	2	5	3	0	1	5	4
127	1	6	1		1	1	1		2	1	1	1	1	0	0	1	0	1	1	2	1	2	1	2	2	2	2	1	1	1	1	2	1	1	2	2	1	1	1	2	2	2	1	2	2	0	0	2	1
128	1	4	1	1	2	2	2	2	3	1	2	3	3	1	4	4	2	4	2	2	4	4	3	2	3	3	3	2	3	3	2	4	2	2	3	4	2	4	3	4	2	1	2	2	3	3	1	4	3
129	2	2	2						5	5	5	5	4	4	2	4	4	4	2	3	5	5	5	4	5	5	5	4	4	4	5	5	4	3	5	4	4	4	5	5	5	5	5	0	5	1	3	2	5
130	2	3	1	2	1	2	1	1	4	4	4	4	4	2	3	4	3	3	3	4	4	5	4	4	2	3	4	4	4	4	3	4	2	2	3	4	3	4	5	5	5	3	3	4	3	2	4	3	4
131	2	3	1	2	1	2	2	1	3	4	3	3	2	3	4	4	3	4	3	4	4	3	4	3	4	4	3	4	4	4	4	4	3	3	5	1	3	3	5	4	3	3	2	3	3	3	4	3	5
132	1	6	2							0	0			0	3	0		3	3	3	0	0	0	3	2	0	2	0	3	1	4	0	4	4	2	0	3	0	0	0	3	5
133	1	6	1	2	1	2	2	2	3	2	2	3	3	4	4	3	3	4	3	3	3	3	4	4	3	3	4	3	4	4	2	4	1	3	3	2	4	3	3	2	2	2	2	3	3	2	4	2	2
134	1	5	2						4	3	4	3	4	4	3	3	2	4	4	4	4	4	4	4	4	4	2	4	4	5	4	4	3	4	4	3	5	2	3	5	4	3	3	1	4	0	3	3	2
135	2	4	1	2	2	2	2	1	4	3	4	5	5	5	5	5	2	2	4	3	5	4	4	3	2	3	4	3	4	4	4	5	2	1	3	3	3	1	5	5	3	1	4	3	5	0	4	4	5
136	2	6	1		1		1	1	5	2	2		3	2	1	1	0	3	3	5	5	4	5	3	3	3	2	2	3	4	1	5	1	2	4	2	2	2	4	5	5	3	0	0	3	0	2	1	4
137	1	5	1	2	1	2	2	2	3	1	3	3	3	3	3	3	1	2	2	3	3	2	2	2	3	3	2	2	2	2	2	5	2	1	3	3	0	0	0	3	1	0	3	0	5	1	3	3	0
138	2	5	1	2	2	2	2	1	3	1	4	3	4	1	2	1	1	1	3	3	5	5	4	4	3	2	2	1	0	3	0	5	1	0	2	0	0	1	5	5	0	0	1	2	3	1	3	3	1
139	1	6	1	2	1	2	1	1	3	3	3	3	3	3	3	4	3	3	4	4	4	4	5	4	3	4	4	3	4	4	4	4	4	3	3	3	4	4	4	4	4	3	3	3	4	4	3	3	3
140	1	3	2						3	0	3	3	5	5	5	5	5	0	0	5	5	5	5	3	3	3	3	5	5	5	5	5	0	3	5	5	5	5	5	5	5	5	5	1	4	0	4	0	0
141	2	4	1	2	1	2	1	1	3	3	3	3	4	3	1	2	2	2	3	3	4	3	3	3	3	3	2	3	3	2	4	4	2	2	3	2	2	2	5	5	3	1	4	1	3	1	2	3	3
142	2	5	2						4	4	4	4	4	4	4	4	4	4	3	3	5	4	4	4	4	4	3	3	3	3	4	5	4	2	4	3	4	2	4	4	2	2	4	2	4	3	3	2	3
143	1	5	1	2	1	2	2	1	2	2	3	3	3	3	4	4	4	4	4	3	4	3	4	4	4	4	3	4	4	4	3	4	2	2	3	4	4	3	4	4	3	3	2	3	4	3	2	2	2
144	2	2	1	2	1	2	1	1	4	3	4	4	3	3	4	4	4	4	3	4	4	4	4	3	3	3	4	3	2	3	4	4	3	3	4	2	3	2	4	4	4	4	3	2	3	2	2	2	4
145	2	3	1	2	1	2	2	2	2	2	2	3	4	4	1	0	5	3	3	2	2	3	3	1	2	3	0	3	3	5	4	5	1	0	0	5	0	0	5	5	0	0	3	2	2	2	2	0	4
146	1	2	2						3	4	5	4	3	4	4	4	3	4	4	2	3	3	3	3	1	0	2	3	0	4	2	5	2	4	5	2	0	3	5	4	2	2	3	2	4	3	2	5	1
147	1	5	1	2	2	2	2	2	3	3	3	3	2	3	3	3	3	3	2	4	4	4	3	2	3	3	2	3	4	3	4	4	2	3	3	3	3	5	4	4	3	3	2	3	3	3	3	2	2
148	1	4	1	2	1	2	2	2	3	1	3	2	3	3	4	3	2	2	4	2	2	2	2	3	4	3	2	2	3	2	3	4	3	2	2	4	3	4	4	4	1	1	3	2	3	3	3	1	2
149	2	4	1	2	1	2	2	1	5	4	3	5	5	5	5	3	4	3	3	5	5	5	5	5	5	5	4	5	5	5	5	5	0	3	4	4	4	3	5	5	3	3	3	3	3	1	3	0	5
150	2	5	1	2	2	2	2	1	5	4	4	4	4	3	5	5	1	3	4	4	5	5	4	3	4	4	4	4	5	4	4	5	3	2	4	4	4	2	5	5	4	2	3	4	4	0	3	2	2
151	1	6	2						3	2	3	3	3	2	3	3	3	2	3	3	3	3	3	3	3	3	3	3	3	3	2	3	2	2	3	3	3	3	3	2	2	2	2	3	3	2	3	3	3
152	1	4	1	1	1	2	1	2	5	0	0	0	5	5	5	5	0	5	0	5	0	5	5	0	0	5	5	0	0	5	0	0	0	0	0	0	0	5	5	5	0	0	0	5	5		0	5	5
153	1	1	2						4	4	3	3	3	3	3	4	3	3	2	2	2	3	2	3	4	4	3	3	3	4	1	3	2	2	3	3	2	2	4	1	3	1	2	3	4	1	3	3	2
154	1	6							3	0	2	3	3	1	4	3	3	4	2	4	4	3	4	3	4	5	4	5	3	4	3	4	2	3	3	3	3	4	5	4	1	1	2	2	3	0	3	0	4
155	2	5	2						4	1	4	2	2	0	0	0	1		4	2	3	3	4	1	1	2	0	3	3	4	5	4		2	4	0	1	1	4	2	2	0	4	0	0	0	3	2	1
156	2	6	1	2	2	1	2	1	4	3	3	4	4	4	4	3	4	4	4	4	4	4	4	4	4	3	3	4	3	4	4	4	4	3	3	4	4	4	4	4	4	4	4	2	3	2	4	1	2
157	2	3	1	2	1	1	1	1	4	4	4	4	3	5	4	5	3	3	4	5	5	5	5	5	5	5	5	5	5	3	4	5	4	4	5	3	5	3	5	5	3	4	4	1	4	0	4	1	1
158	2	3	1	2	2	2	2	1	4	3	3	1	4	3	3	5	5	3	3	1	5	5	4	1	2	1	1	2	2	3	4	5	1	2	2	4	0	0	5	3	3	1	3	3	1	1	1	3	3
159	2	3	2						0	5	5	1	0	1	4	4	4	4	1	1	1	5	5	1	1	1	4	4	4	4	1	5	1	5	4	1	4	1	1	4	1	1	1	4	1	5	1	2	1
160	2	2	1	2	2	2	2	2	5	3	4	4	1	4	4	3	1	1	4	3	5	3	4	4	3	3	4	3	4	4	4	5	4	3	4	4	4	4	4	4	4	4	4	1	4	1	4	1	1
161	2	3	2						4	2	2	3	4	3	3	3	1	4	3	3	3	1	3	2	4	2	4	3	4	4	3	4	3	1	5	3	2	2	4	4	2	0	3	0	3	1	2	2	0
162	1	3	1	2	1	2	1	1	2	2	4	4	2	5	5	4	5	5	4	3	4	3	3	4	4	2	2	4	4	3	2	4	2	4	4	4	4	3	3	2	2	2	2	1	2	4	3	2	2
163	1	4	1	2	2	2	2	2	4	2	3	3	3	3	3	3	1	3	3	3	4	3	4	3	4	2	3	3	4	3	3	4	1	3	3	3	3	3	5	5	2	2	2	4	4	0	3	1	3
164	2	3	1	2	1	2	2	1	5	4	4	4	3	3	3	3	3	3	4	4	5	5	4	4	4	4	4	4	4	4	4	5	4	3	4	3	2	3	4	5	4	2	3	2	3	1	3	2	3
165	2	6	2						4	4	3	4	4			3	3	2	3	3	5	3	3	3	3	3	4	3	3	4	3	4	0	0	2	3	3	3	4	4	3	0	3	3	3		3	1	3
166	2	5	1	2	2	2	2		3	0	3	3	3	0	0	0	3	3	3	3	0	0	3	3	3	3	3	3	3	3	3	5	0	3	3	0	0	1	5	5	5	2	3	3	3		3	0	3
167	2	5	1	2	1	2	2	1	4	3	3	5	3	3	3	3	2	3	3	3	4	5	4	4	4	3	4	3	3	4	3	5	3	2	3	3	3	3	5	5	3	2	2	3	4	0	3	1	3
168	1	5	1	2	1	2	2	2	4	0	4	5	5	5	3	5	2	5	5	5	5	5	5	5	4	5	5	5	4	5	4	5	2	3	5	4	2	4	5	5	5	3	3	0	5	0	3	0	3
169	2	3	2						5	0	2	0	4	0	0	0	0	0	0	0	0	2	1	1	1	1	1	0	0	0	1	4	0	0	2	0	0	0	4	4	0	0	2	4	4	0	0	2	0
170	1	3	1	1	1	1	1	2	3	1	1	5	5	1	1	1	1	3	3	3	3	5	1	3	3	5	1	2	1	3	3	5	1	1	3	1	1	1	3	5	3	3	3	3	3	3	0	5	5
171	2	4	2						3	3	3	3	3	3	3	3	4	3	3	4	4	4	4	3	3	4	3	3	3	4	3	4	1	1	4	3	4	3	4	4	3	3	2	4	3	1	3	4	4
172	2	2	2						2	2	1	1	3	4	3	2	1	2	2	1	3	3	2	3	2	2	2	2	3	3	4	4	2	1	3	0	0	0	5	5	4	5	3	2	4	1	3	1	3
173	2	4	2						5	4	5	4	5	3	0	3	3	3	3	3	5	5	5	3	3	4	4	4	3	3	4	5	4	3	4	4	4	5	5	4	4	3	4	3	5	0	3	0	3
174	2	3	1	2	1	2	2	1	3	3	3	3	4	3	3	3	2	2	3	3	4	3	3	3	3	3	3	3	3	2	3	3	3	2	3	3	2	3	3	3	2	2	4	3	3	1	3	3	2
175	2	4	1	2	1	2	1	2	5	5	4	4	5	4	3	3	2	1	2	3	5	5	3	3	1	1	3	3	3	3	4	5	4	0	4	0	0	0	5	5	3	0	4	0	4	3	4	4	5
176	1	2	2						2	1	2	3	2	2	1	2	1	3	3	3	3	3	3	4	3	3	2	2	3	4	2	4	2	3	4	2	2	2	3	4	3	2	3	3	3	2	2	3	3
177	2	3	1	2	2	2	1	2	2	0	1	0	2	1	2	3	1	2	2	2	5	3	3	3	1	2	2	1	4	5	3	5	2	0	5	0	0	0	5	5	1	0	0	3	2	0	3	0	4
178	2	2	1	1	1	2	1	1	5	4	4	4	5	5	4	4	1	4	4	5	0	5	4	5	4	5	1	1	4	4	2	5	3	1	5	4	5	4	3	5	5	2	1	3	4	0	0	3	3
179	2	6	2						5	3	5	4	5	1	1	5	2	4	3	4	5	5	5	5	5		3	4	4	4	5	5	4	3	4	5	4	5	5	5	5	4	4	3	4	0	4		3
180	1	5	1	1	1	2	1	1	4	3	3	3	3	4	4	4	3		3	3	3	4	4	5	4	2	4	3	4		4	5	2	2	3	4	3	2	5	5	3	3	3	0	3	0	3	3	2
181	2	6	1	2	1	2	1	1	4	2	3	3	4	1	1	2	1	1	3	3	5	5	4	3	3	4	3	3	3	3	3	4	1	1	3	3	1	2	5	5	4	0	1	1	3	1	1	3	2
182	2	4	1	1	1	2	1		4	3	3	4	4	2	2	4	1	2	2	3	4	4	3	2	3	2	3	4	4	4	5	4	1	3	4	3	4	2	5	4	4	3	3	3	2	1	2	4	4
183	1	3	1	2	1	2	2	2	4	3	4	3	3	3	4	4	3	5	4	4	4	4	4	4	4	3	4	4	4	4	3	3	3	3	4	3	4	3	4	4	3	3	3	3	5	3	5	3	1
184	1	2	1	2	2	2	1	2	5	3	1	5	4	4	3	5	3	3	5	2	5	3	5	4	3	2	3	4	4	1	5	5	1	3	1	4	3	0	5	5	1	3	5	0	5	1	0	2	2
185	2	3	2						4	4	4	4	4	4	3	3	1	3	3	4	3	4	4	4	4	4	4	4	3	4	4	4	4	3	4	3	4	3	4	4	3	3	4	1	4	1	4	1	4
186	2	3	1	1	1	2	1	1	2	0	2	0	4	2	2	1	2	3	2	2	4	2	3	2	3	3	3	3	3	3	3	4	2	1	3	3	2	3	5	4	2	0	2	2	3	0	3	0	2
187	2	6	2						2	1	1	2	1	4	5	4	5	5	1	1	3	0	0	1	2	2	1	0	1	2	1	1	0	0	0	0	0	0	1	1	0	0	2	2	3	4	1	3	3
188	1	5	1	1	2	2	2	2	3	1	3	3	3	4	2	2	1	1	3	3	3	4	3	3	2	2	3	3	2	4	3	4	0	3	2	1	3	2	4	4	2	1	3	2	3	1	3	1	0
189	1	5	1	2	1	2	2	2	3	2	3	3	3	4	4	4	4	4	3	4	4	4	4	4	3	3	4	4	4	4	4	4	3	4	4	4	3	5	4	4	4	4	4	2	4	1	4	0	2
190	1	6	1	2	1	2	2	2	3	3	3	4	4	3	3	3	2	4	4	4	5	4	5	4	4	3	3	3	2	4	4	5	2	3	2	2	4	4	5	4	3	3	2	2	4	1	4	0	2
191	1	3	2						2	2	3	4	4	3	3	3	3	3	3	3	3	4	4	4	3	3	4	4	5	5	2	3	3	2	4	3	2	1	5		4	2	2	2	3	1	2	3	2
192	1	6	2							3	4	4		3	3	3	2	4	3	3	3	3	3	3		3	3	4	3	3	3	3	2	3	2	3	2	3	3	3	2	3	3	3	2		3	2	2
193	2	4	1	2	2	2	2	2	3	3	2	3	3	1	1	1	4	3	3	4	4	5	4	3	2	3	3	3	4	1	5	5	3	1	4	1	1	2	4	5	1	1	3	0	3	0	0	3	4
194	1	5	1	2	2	2	2	2	3	2	3	3	3	3	4	4	4	4	3	3	4	4	4	4	4	4	4	4	4	4	4	4	1	1	4	1	3	2	4	4	3	2	2	3	3	1	3	1	1
195	1	5	2						4	3	5	4	4	3	4	5	4	5	3	4	4	5	4	4	4	1	4	4	4	5	4	5	4	4	5	3	5	4	4	4	4	4	5	3	4	0	3	2	2
196	2	4	1	1	2	2	2	1	4	4	4	4	4	4	3	4	3	2	2	4	4	4	4	4	2	3	3	3	3	4	4	4	2	3	3	3	3	2	4	4	4	4	2	3	3	2	3	4	4
197	2	2	2						3	2	3	4	4	1	3	3	1	2	4	2	3	3	3	4	2	4	3	2	3	2	1	4	1	1	3	1	1	1	3	2	1	1	0	5	3	2	0	5	5
198	2	2	1	2	2	2	1	1	3	3	3	3	4	3	3	3	2	3	4	3	4	3	4	3	1	3	2	3	3	4	3	4	3	3	3	1	3	2	3	4	3	1	2	4	3	3	3	3	4
199	1	2	1	2	2	2	1	2	3	2	3	5	3	5	2	5	3	3	4	3	3	3	3	5	5	5	4	4	2	4	2	5	3	2	4	4	3	2	3	4	1	1	2	2	4	2	3	2	2
200	2	1	2						3	3	4	4	5	4	3	4	3	3	1	2	3	5	4	4	5	4	4	3	3	2	3	3	1	1	2	3	0	2	4	3	5	4	4	0	3	0	3	2	3
201	2	5	2						4	3	3	3	4	4	4	4	4	4	3	4	5	4	3	2	4	3	3	3	3	3	3	4	2	2	3	2	4	2	4	3	3	2	3	1	3	2	0	3	2
202	2	2	2						1	1	1	3	4	3	2	2	2	2	1	2	2	1	3	3	3	1	0	1	3	3	2	3	1	1	3	4	4	4	4	3	3	2	4	2	3	1	2	2	5
203	2	3	2						3	3	3	2	3	3	3	3	2	2	3	3	4	4	3	3	3	3	3	3	3	3	3	3	3	2	3	3	3	3	3	3	2	2	2	3	3	2	3	3	4
204	1	6	1	1	1	2	1	2	5	4	4	3	5	3	4	4	4	4	5	4	4	4	4	4	4	3	4	4	4	4	3	4	3	4	4	4	4	3	5	5	4	4	3	4	5	0	3	0	1
205	1	3	1	1	1	2	1	1	5	2	4	4	3	2	2	2	4	2	4	3	4	5	4	5	4	2	5	4	3	4	4	5	5	3	5	4	5	4	4	4	2	2	3	3	4	0	3	3	1
206	1	6	1	2	2	2	2	2	2	2	4	2	1	0	1	3	1	5	2	3	3	4	3	3	4	3	2	2	2	2	1	4	1	0	2	5	4	4	4	3	3	2	2	2	3	1	3	2	3
207	1	5	1	2	1	2	1	2	3	2	3	3	4		3	3	2	3	3	2	3	3	3	3	3	3	3	3	3	3	3	4	3	2	2	3	3	3	2	4	4	3	3	3	3	2	2	2	3
208	1	3	1	2	1	2	2	1	3	3	3	3	2	4	3	5	4	4	3	4	2	3	3	4	2	3	4	4	5	5	4	5	4	3	5	5	5	3	3	3	3	3	4	1	3	3	3	3	2
209	1	5	2						3	1	3	3	3	3	3	3	1	3	3	3	3	3	3	3	3	3	3	3	3	3	3	3	3	2	3	3	3	3	3	3	2	2	2	4	3	1	3	2	3
210	2	5	2						4	3	3	3	4	4	4	4	2	3	1	4	5	5	4	1	0	4	2	5	3	5	5	5	3	2	3	4	2	2	5	5	3	1	3		4	2	4	1	5
211	2	5	1	2	2	2	2	2	3	1	3	3	3	3	3	1	3	2	2	3	3	3	3	3	4	3	3	3	3	3	3	3	2	3	3	3	0	3	5	5	4	0	3	3	3	1	1	3	3
212	1	6	1	2	1	2	1		4	2	3	3	3	3		3	2	2	3	4	5	4	4	4	4	4	5	4	3	3	3	5	0	0	3	3	3	4	5	5	5	0	0	3	3	0	2	0	3
213	2	2	1	2	1	2	1	1	2	4	2	3	2	3	3	3	2	3	2	2	2	4	4	2	2	4	3	4	4	3	3	5	1	2	4	4	4	4	4	2	2	2	3	2	4	1	2	4	5
214	2	3	1	1	1	1	1	1	4	3	4	3	4	3	1	1	1	3	3	4	4	5	5	5	5	3	5	4	4	4	3	5	4	3	4	4	4	4	4	4	4	3	3	3	3	0	3	0	0
215	1	5	2						5	1	3	4	4	3	4	3	3	4	3	4	3	3	3	4	5	4	4	4	4	4	3	5	3	1	4	3	4	4	4	4	2	2	3	4	5	1	5	1	4
216	2	3	1	2	2	2	2	2	2	2	3	3	2	5	4	3	2	3	0	4	4	3	4	4	3	2	3	3	4	4	4	5	3	3	4	3	3	3	5	5	4	3	3	3	4	2	3	2	3
217	2	6	1	2	2	2	2	2	5	3	4	4	5	5	3	3	5	5	5	3	3	3	4	5	5	5	5	4	3	5	5	5	4	3	4	1	2	3	5	5	4	1	4	2	5	0	5	0	3
218	2	3	1	2	2	2	1	1	4	3	3	3	3	1	1	2	3	3	3	3	4	4	3	3	3	3	3	3	3	3	2	3	2	2	4	3	3	2	5	2	2	2	3	3	4	3	3	3	5
219	2	4	1	1	1	2	2	2	3	3	3	2	2	1	2	2	2	2	2	4	4	3	3	2	2	3	3	2	3	3	4	5	2	2	2	2	2	1	4	5	2	3	3	1	2	1	1	2	2
220	1	6	2						4	3	3	3	5	5	3	3	3	3	3	3	3	5	3	4	5	5	4	3	3	0	3	0	0	0	3	3	3	0	0	5	3	0	2	3	3	0	4	1	5
221	2	5	1	2	1	2	1	2	3	3	3	3	2	2	2	3	2	2	3	3	4	5	5	5	3	3	3	3	3	3	2	5	3	1	3	4	4	3	5	5	4	2	3	3	3	2	3	3	3
222	1	2							1	4	3	5	4	5	4	4	1	2	5	3	3	1	4	4	0	0	2	4	3	4	1	2	4	3	5	5	4	0	2	0	1	3	3	3	4	1	3	1	1
223	2	5	1	2	1	2	2	1	4	3	4	3	5	3	3	1	1	1	3	3	3	3	3	3	3		3	2	3	2	2	4	2	2	3	2	3	3	5	5	3	2	2	3	3	2	1	3	5
224	1	4	1	2	1	2	1	1	3	3	3	4	2	3	1	3	1	1	1	3	4	4	4	3	4	4	3	2	3	3	3	5	2	2	3	3	3	4	3	4	3	3	2	3	3	1	2	3	3
225	2	2	1	2	2	2	2	1	3	4	3	3	3	4	4	4	4	4	3	4	5	3	3	3	4	3	3	3	3	3	3	4	3	2	3	1	3	3	4	4	3	1	4	0	3	1	1	1	3
226	2	5	1	2	2	2	2	1	3	0	0	0	5	5	3	2	0	1	3	1	4	3	4	3	1	5	3	1	3	2	4	5	3	0	4	4	0	4	5	5	3	0	4	0	5	3	0	0	5
227	1	6	2						0	1	4	3	5	5	4	5	3	5	1	4	5	5	5	4	3	2	4	5	4	5	5	5	3	4	4	3	4	4	4	5	5	4	4	0	4	0	3	0	1
228	2	4	2						3	3	3	3	3	4	3	2	3	2	2	3	5	5	4	2	2	3	3	3	4	4	3	4	3	2	4	2	3	3	4	4	3	2	3	2	3	2	3	3	3
229	2	6	1	2	1	2	1	1	4	3	3	3	5	4	3	5	4	5	3	3	3	5	4	3	5	5	4	4	3	3	3	5	3	3	5	4	3	4	5	5	5	4	3	2	3	0	3	3	2
230	2	2	1	2	1	2	1	2	4	4	4	4	4	4	3	3	3	5	5	4	4	3	5	4	4	5	4	4	3	2	5	5	3	2	4	3	3	3	4	5	4	4	4	2	4	1	2	3	2
231	1	6	1	2	2	2	2	1	3	2		0		1	1	0	2	4	3	3	3	4	4	1		4		2	4	4	2	4	0	2	3	4	4	3	5	3	2	1	2	3	1		2	3	1
232	2	1	1	2	2	2	1	2	3	2	3	4	4	5	3	5	3	3	4	1	3	2	3	3	4	3	4	4	3	4	2	3	2	2	3	3	2	1	4	2	1	1	2	4	3	2	3	2	2
233	2	3	1	2	1	2	1	2	4	3	3	4	3	5	3	4	3	4	4	3	5	5	4	3	4	4	3	2	3	4	3	5	2	2	4	2	4	4	5	4	3	1	2	3	3	2	4	3	4
234	1	6	1	2	2	2	2	2	3	3	3	3	4	4	3	3	3	4	3	3	3	3	3	4	3	3	4	4	4	4	3	4	3	4	3	3	4	3	4	3	3	3	3	3	4	0	3	1	3
235	2	4	2						3	2	2	2	3	3	2	4	1	2	2	2	5	5	3	2	2	2	2	3	3	3	4	4	3	1	4	5	5	4	5	4	4	4	3	5	4	1	3	3	3
236	2	6	1	1	1			1	3	3	4	3	3	3	4	3	4	3	3	3	4	4	4	3	4	4	4	4	4	4	3	4	3	2	3	4	3	4	4	4	3	2	3	3	4	2	3	3	3
237	2	1	1	2	2	2	1	1	4	3	3	3	3	3	3	3	1	3	3	3	3	3	3	3	3	3	3	3	3	3	3	3	3	3	4	3	3	3	3	3	3	2	3	3	4	2	3	3	3
238	1	4	2						4	3	3	4	4	5	5	2	2	2	4	4	4	3	3	4	4	2	2	4	4	4	2	4	3	2	4	0	4	4	4	4	4	1	1	4	5	2	2	4	4
239	1	4	1	2	1	2	1	1	3	2	3	3	3	4	2	4	3	3	3	4	3	4	4	4	4	3	4	4	4	4	3	3	3	3	4	4	4	4	4	4	4	3	4	2	4	1	3	2	2
240	2	5	1	2	1	1	1	1	3	3	3	4	4	3	3	3	3	4	2	3	5	5	5	4	3	5	3	2	4	3	2	4	1	0	4	3	2	3	5	5	5	3	3	1	5	0	3	1	2
241	1	5	2						4	4	4	4	5	4	3	3	3	3	4	4	4	4	4	4	4	4	4	4	4	4	3	4	2	3	3	3	4	3	4	4	3	3	3	2	4	2	4	2	2
242	2	3	1	2	1	2	1	1	4	3	4	3	4	4	3	4	3	5	3	5	4	5	5	4	3	3	3	4	4	5	5	5	3	4	5	4	3	3	5	5	4	4	4	1	5	1	5	0	3
243	2	3	2						4	3	3	2	3	4	3	4	2	3	3	3	3	3	3	3	3	3	3	3	4	3	3	4	3	2	4	4	4	3	5	5	5	4	5	0	2	1	2	2	2
244	1	5	1	2	1	2	1	2	3	4	3	3	3	2	3	2	4	4	2	2	3	2	2	2	2	3	2	2	3	4	3	4	2	2	2	1	1	1	4	3	2	0	2	3	3	3	3	1	4
245	1	5	2						3	1	3	3	3	3	4	3	4	4	4	2	2	3	3	4	4	3	3	3	3	3	3	3	2	2	2	3	3	2	3	3	3	2	1	1	4	3	5	3	3
246	2	5	1	2	2	2	2	1	4		4	5	4	5	0	4	0	5	5	5	5	5	5	5	5	3	4	3	5	5	5	5	4	3	4	2	4	4	5	5	5	3	4	3	5	0	4	0	0
247	2	5	1	2	2	2	2	2	4	3	3	3	4	5	4	3	1	3	4	5	5	5	4	4	5	4	4	5	4	5	3	5	3	3	4	3	3	3	5	4	3	2	3	3	3	3	5	3	3
248			2						1	0	3	3	3	3	3	3	0	3	0	0	0	0	3	3	0	0	0	3	3	3	1	3	0	0	3	0	1	1	1	1	1	0	1	1	1	0	3	0	1
249	2	5	1	2	1	2	2	1	4	3	3	3	3	4	3	4	3	3	3	3	4	4	4	4	4	3	3	3	3	4	3	5	3	3	3	3	3	4	5	5	5	3	3	3	1	0	2	1	2
250	1	4	1	1	1	2	1	1	5	0	5	1	4	3	3	4	0	1	5	4	5	5	5	5	3	1	3	4	4	4	3	5	4	3	5	4	5	2	5	5	1	1	1	5	5	0	3	1	1
251	1	6							3	3	4	4	4	3	2	2	2	3	4	3	3	4	4	4	4	4	4	3	3	3	2	4	4	3	4	4	4	4	4	5	4	2	3	4	3	1	3	4	2
252	1	2	1	1	2	2	1	1	5	5	5	5	5	3	3	5	4	3	3	3	4	4	3	3	5	1	3	4	2	2	5	5	2	3	3	3	5	4	3	5	5	3	5	3	5	0	3	5
253	1	3	1	2	1	2	1	2	5	5	5	0	5	0	5	0	5	5	5	5	5	5	5	5	5	5	5	5		5	5	5	0	5	5	0	5	5	5	5	5	5	0	5	5	0	5	0	0
254	1	4	2						4	3	3	4	4	3	2	1	3	4	4	3	4	4	4	3	3	3	4	4	4	4	4	5	4	3	5	1	5	3	5	5	2	2	3	2	5		0	1	4
255	2	6	1	2	2	2	2	2	5	4	5		5	3	0	3	3	4	0	3	3	0	5	3	3	5	5	5	5	5	5	5	3	0	5	0	0	0	0	5	0	0	3	5	5	0	5	0	4
256	2	3	1	2	1	2	1	1	4	1	4	3	4	3	4	4	4	4	4	4	3	2		4	4	4	1	4		4	4	4	1	2	1	2	1	2	4	4	3	1	2	1	2	1	1	1	4
257	2	5	2						4	0	5	3	0	3	4	3	3	5	1	3	4	3	3	4	3	4	3	3	3	5	2	5	0	0	4	4	3	5	5	5	3	1	3	4	5	0	3	0	1
258	1	5	1	2	1	2	1	2	2	0	0	0	0	0	0	2	2	2	2	2	2	5	2	2	2	5	0	2	3	3	2	5	2	2	3	2	2	0	3	3	0	0	1	2	2	0	2	0	5
259	2	4	1	2	2	2	2	1	3	3	3	4	4	4	4	2	3	4	2	1	3	3	3	3	3	2	3	2	3	3	1	3	0	1	3	1	1	3	5	4	3	0	1	3	3	1	3	3	3
260	2	3	2						3	3	3	3	4	2	3	4	2	4	4	4	4	4	4	3	3	3	2	2	2	3	2	4	3	2	4	3	3	3	4	3	3	1	2	4	4	1	2	4	4
261	1	6	1	2	2	1	2	2	2	2	3	3	3	2	4	4	3	3	3	3	3	3	3	3	4	4	3	3	3	3	2	2	2	1	2	3	3	3	4	2	2	2	3	4	1	2	3	2	3
262	1	3	1	2	2	2	2	2	3	0	4	5	2	3	0	3	0	1	4	3	4	5	5	4	5	4	4	4	3	4	4	5	4	0	4	5	4	4	4	5	3	0	3	3	4	0	3	3	2
263	1	5	1	2	1	1	1	2	3	2	4	3	3	3	4	3	3	3	4	5	5	5	5	5	5	3	5	5	5	5	3	3	3	3	3	4	5	3	3	2	2	2	5	3	3	0	3	2	0
264	1	3	1	2	1	2	1	1	3	2	3	3	4	2	2	2	1	1	2	4	4	3	3	3	3	4	3	3	3	3	2	2	1	2	4	3	3	4	4	3	3	2	2	2	3	1	2	3	3
265	1	2	1	2	1	2	2	2	2	2	3	4	4	2	2	3	2	2	2	3	4	4	2	3	4	4	4	3	3	2	4	3	1	3	3	4	4	4	2	3	2	2	4	1	4	1	3	3	1
266	1	5	1	2	2	2	2	2	2	1	1	2	3	2	4	4	3	0	0	3	3	4	3	4	5	5	3	1	2	3	1	3	0	0	5	1	1	1	5	2	0	0	0	4	4	0	2	2	5
267	1	4	1	2	1	2	2	2	3	3	3	3	3	3	3	3	3	3	4	3	4	3	3	3	3	3	3	3	3	3	5	3	4	3	5	3	3	3	5	5	3	3	3	3	4	3	4	3	3
268	1	6	1	1		2	2	1	5	0	5	5	5	5	5	5	5	5	5	0	0	5	5	5	5	5	5	5	5	5	5	5	5	5	5	5	5	5	5	5	5	5	0	5	5	0	5	0	5
269	1	2	1	1	2	2	2	2	3	2	3	3	3	2	3	3	2	3	3	2	4	3	3	3	2	3	3	2	3	4	3	4	2	2	3	2	2	2	2	3	3	2	2	2	3	2	2	3	4
270	2	1	1	2	2	2	2	1	4	3	4	4	4	3	3	4	3	3	4	4	4	4	3	3	3	3	3	3	3	3	3	4	3	2	3	3	3	3	4	3	3	3	3	3	3	1	3	3	4
271	1	6	2						2	2	4	5	3	3	4	4	2	3	2	5	4	4	3	2	3	3	4	3	3	4	2	4	2	3	4	5	3	5	4	4	3	2	2	4	4	2	5	2	2
272									3	3	3	3	3	2	5	3	4	4	3	1	5	5	5	3	4	5	1	3	4	3	5	5	4	1	4	2	1	1	4	4	5	1	5	3	4	0	5	5	3
273	1	5	1	2	2	2	2	2	2	4	4	3	3	2	2	4	4	4	3	4	4	4	4	4	4	4	3	3	4	4	3	4	4	3	3	4	4	4	3	4	3	4	3	3	4	2	3	2	3
274	1	5	1	2	2	2	2	2	3	0	0	2	4	0	4	3	4	0	0	0	3	0	3	0	2	4	2	0	0	0	3	5	0	0	0	0	2	3	5	5	0	0	0	2	0	2	0	4	0
275	2	5	2						4	4	3	3	4	3	3	3	2	3	2	2	5	3	3	3	3	2	3	3	3	3	3	4	2	2	3	2	3	3	5	4	3	1	3	3	3	0	3	2	4
276	2	6	1	2	1	2	1	1	0	0	0	0	0	1	0	0	0	0	1	0	0	0	0	0	0	0	0	0	0	0	0	5	3	0		0	0	0	5	5	5	0	0	0	1	0	1	0	0
277	2	6	1	2	2	2	2	1	5	5	5	5	4	4	3	4	3	3	3	3	5	5	5	4	4	3	3	3	3	3	5	5	1	3	4	3	4	2	3	5	5	4	3	3	3	0	2	1	3
278	1	6	2						5	3	4	4	3	3	4	4	4	4	3	3	3	4	4	3	4	4	4	3	4	4	5	3	3	3	3	3	4	3	3	3	3	3	5	1	5	0	3	1	1
279	2	6	2						3	0	3	3	2	3	2	4	3	4	3	5	4	5	5	4	4	4	3	1	3	4	5	5	4	3	3	5	4	5	5	5	5	4	4	3				3	4
280	2	6	1	2	2	2	1	1	4	4	4	4	3	3	3	3	4	3	3	4	3	3	3	3	3	3	3	4	3	4	5	5	3	4	3	3	3	4	4	5	3	3	3	3	5	0	4	0	3
281	1	5	2						4	4	4	5	3	0	3	2	5		3	5	5	5	5	4	4	5	5	4	5	5	5	5	3	3	4	5	5	3	5	5	5	4	3			3		2	3
282	1	4	2						4	3	2	3	4	3	3	3	3	3	3	4	3	4	3	3	3	3	3	3	3	3	4	4	3	3	3	3	3	3	3	3	3	3	5	1	3	2	3	2	3
283	2	4	1	2	1	2	1	1	3	2	3	3	4	3	3	3	1	1	1	3	3	3	3	3	2	2	2	2	2	3	1	3	1	0	3	1	1	1	2	3	3	0	1	4	3	1	3	3	3
284	2	4	2						2	2	2	3	4	3	5	4	4	3	2	1	5	3	4	2	2	3	2	4	2	3	1	3	1	1	1	1	1	2	5	3	0	0	2	4	2	3	2	4	4
285	2	5	1	2	2	2	2	1	4	1	4	3	3	1	3	3	3	4	3	4	5	5	5	4	3	5	4	4	5	5	5	5	3	3	4	4	3	5	5	5	4	2	4	3	4	0	3	2	1
286	1	6	1	2	2	2	2	2	5	3	4	5	5	4	4	4	4	4	3	5	5	5	5	4	5	5	5	5	5	5	5	5	3	3	3	3	5	5	5	5	3	3	5	1	4	0	5	3	0
287	1	5	1	2	2	2	2	1	3	2	3	4	4	4	4	4	4	4	4	4	3	4	4	4	4	3	4	4	4	4	2	4	3	2	4	4	4	4	4	4	3	3	1	4	4	1	3	1	3
288	1	4	1	2	1	2	1	1	3	1	1	1	2	2	2	2	1	2	2	2	2	4	4	4	4	4	4	2	2	2	2	4	4	2	4	5	4	5	5	1	1	1	1	3	4	2	4	4	3
289	1	3	1	2	2	2	2	2	3	2	3	3	2	3	2	3	3	5	3	4	5	4	4	4	4	4	3	4	5	4	3	4	2	5	5	5	3	2	3	3	3	3	2	3	3	3	2	2	3
290	1	5	2						4	3	2	3	3	4	4	3	4	4	4	4	4	4	3	4	3	3	3	4	4	4	2	4	3	3	4	4	3	4	4	4	4	3	4	2	3	1	4	1	1
291	2	6	1	2	2	2	2	1	5	4	4	4	3	3	2	2	1	4		3	5	4	4	3	2	4	4	3	3	3	4	5	2	2	4	2	4	3	5	5	4	2	4	3	5	1	4	3	4
292	2	4	2						2	1	2	2	2	2	2	1	0	2	1	2	2	2	2	2	3	2	2	3	3	3	1	4	1	1	3	2	2	3	4	3	1	0	1	4	3	1	2	2	3
293	2	5	1	2	1	2	2	1	3	3	3	3	4	1	1	1	1	1	4	4	4	4	4	4	4	4	4	4	4	5	4	5	3	1	4	4	4	4	5	5	5	4	3	3	4	0	4	1	3
294	2	5	2						3	2	3	1	3	3	3	2	2	4	4	3	4	3	3	3	4	4	4	3	4	3	2	2	2	2	4	2	3	3	4	3	2	1	1	4	4	2	4	0	2
295	2	5	1	2	1	2	2	2	5	3	4	3	5	1	1	3	1	3	3	4	5	4	5	4	4	3	4	3	2	3	3	5	3	1	3	5	3	3	5	5	3	2	3	3	4	0	3	1	2
296	1	5	2						4	4	3	4	3	3	4	4	4	4	4	3	3	3	4	4	4	4	4	4	5	5	5	5	3	4	4	5	3	3	5	5	3	0	4	2	3	2	4	1	4
297	2	6	1	2	2	1	1	1	4	3	3	3	3	4	4	4	4	4	4	3	3	3	3	3	3	3	3	2	3	3	3	4	3	3	3	2	2	2	2	3	2	2	0	3	3	3	3	3	2
298	1	2	2						4	3	4	4	4	4	3	3	4	4	4	4	4	4	4	4	4	4	4	4	4	5	4	4	4	4	4	3	4	3	4	4	3	3	4	1	4	0	3	3	4
299	2	5	1	2	2	2	2	1	5	3	3	3	3	5	5	4	5	5	3	5	4	5	5	5	5	4	5	4	4	5	3	5	3	3	3	3	1	3	5	4	5	0	2	5	5	0	4	0	4
300	2	6	1	2	1	2	1	1	3	3	3	3	3	2	2	3	3	3	3	3	2	3	3	3	3	3	3	3	3	3	2	5	4	2	4	3	4	4	5	5	4	3	3	4	5	1	4	1	3
301	1	1	1	2	2	1	1	1	4	0	3	4	4	2	4	5	4	2	2	4	3	4	3	4	3	5	3	4	4	4	4	5	1	1	2	5	3	4	5	4	3	1	4	3	4	0	3	2	4
302	2	3	1	2	1	1	2	1	3	1	3	4	3	1	2	3	1	3	5	4	4	5	5	5	5	5	5	4	5	5	2	5	4	1	5	4	4	3	5	5	4	1	0	0	4	1	1	2	3
303	2	5	1	2	2	2	2	1	1	0	2	2	2	1	1	1	1	1	1	3	3	3	3	3	3	3	3	2	3	3	3	4	1	1	1	2	2	3	5	5	3	0	3	3	3	1	2	2	3
304	2	2	1	2	2	2	1	2	3	3	3	3	4	1	0	3	0	1	2	4	5	5	4	4	3	4	3	1	4	5	5	5	5	0	4	0	0	0	1	5	5	2	3	2	4	0	1	3	5
305	2	4	1	2	2	2	2	2	4	4	4	4	4	3	4	3	4	4	2	3	4	4	4	3	4	4	4	5	4	5	2	4	3	2	3	3	3	2	3	4	2	2	3	3	3	1	4	2	3
306	2	4	1	2	2	2	2	1	3	3	3	3	3	3	4	3	3	3	3	2	3	4	3	3	3	3	3	3	3	3	3	4	2	3	3	4	4	3	5	4	4	3	4	2	3	2	2	3	3
307	1	2	2						4	2	3	2	3	4	3	4	2	3	5	3	5	5	3	4	2	3	4	3	3	2	3	3	2	2	3	3	3	2	3	3	2	2	4	1	1	1	1	2	2
308	1	4	1	2	1	2	1	2	4	0	1	4	4	3	4	4	3	3	3	3	5	3	5	5	5	3	5	5	4	5	3	4	2	2	1	5	4	4	5	3	3	2	0	2	4	2	2	1	2
309	1	4	1	1	1	2	1	1	4	3	3	3	4	3	3	3	3	3	3	4	4	4	4	4	4	4	4	4	4	4	3	3	3	3	3	3	4	3	4	3	2	2	3	4	4	3	4	3	4
310	2	4	1	2	2	2	1	2	5	5	4	4	5	5	5	4	3	5	3	3	5	5	4	3	3	4	4	4	4	4	5	5	5	3	4	0	3	0	5	5	5	3	4	1	4	4	5	1	2
311	2	6	1	2	1	2	2	1	3	3	3	3	3	3	3	3	3	3	3	3	3	3	3	3	3	3	3	2	3	2	3	4	3	2	4	4	4	4	4	5	4	0	3	3	4	5	3	3	4
312	2	5	1	2	1	2	2	1	5	4	1	4	5	5	2	3	4	5	5	4	4	5	4	2	2	4	3	3	4	5	5	5	3	2	4	4	3	5	5	5	4	3	3	3	4	2	5	1	3
313	2	5	1	2	1	2	2	1	3	1	3	3	2	4	3	3	2	4	3	4	4	4	3	2	3	4	2	3	3	3	3	4	2	2	4	4	3	4	5	5	4	1	2	4	3	1	3	1	4
314	2	7	1	2	2	1	1	1	3	3	2	2	3	4	5	2	4	4	0	3	4	3	3	3	3	3	3	2	3	3	2	3	3	2	3	3	3	3	4	4	3	2	2	4	3	3	5	1	5
315	2	3	1	2	1	2	2	1	4	4	4	4	4	4	3	2	2	3	4	3	4	4	4	3	1	2	3	2	3	2	4	4	2	2	3	3	3	4	2	3	2	2	3	2	3	2	2	4	3
316	2	2	1	2	1	2	2	2	5	5	5	5	4	3	2	4	1	4	1	4	4	5	4	3	4	4	4	2	2	1	1	5	5	1	5	5	2	3	5	5	4	3	3	1	5	1	3	4	4
317	2	5	1	2	1	2	2	1	4	3	4	3	3	2	2	3	3	3	3	4	4	4	4	4	4	3	4	4	3	3	4	5	2	2	3	3	3	3	5	4	3	3	3	4	4	1	3	3	1
318	2	2	1	2	1	2	2	1	4	3	3	4	1	4	3	4	3	4	3	3	4	5	4	4	4	4	4	3	4	5	3	5	3	4	4	4	3	2	4	3	3	3	3	3	3	3	3	0	1
319	1	1	1	1	1	2	1	1	3	1	3	3	3	4	3	3	3	3	3	3	3	3	4	4	3	3	3	3	3	1	3	5	3	3	3	3	3	3	4	4	4	3	3	1	3	2	3	3	2
320	2	4	2						5	5	4	4	4	4	4	4	2	4	5	5	5	5	5	5	4	4	5	5	4	4	4	5	3	4	4	3	4	5	5	5	5	5	3	3	5	0	4	0	3
321	1	6	1	2	1	2	2	2	5	5	4	4	4	4	4	4	4	4	0	4	4	5	5	4	5	4	4	4	3	5	5	4	4	3	4	4	4	4	4	4	4	4	5	0	4	0	4	0	4
322	2	4	1	2	2	2	1	1	5	3	5	5	5	5	5	5	5	5	3	2	4	3	3	3	3	3	3	4	3	3	3	5	3	3	0	0	0	1	4	3	2	0	1	4	3	3	2	3	5
323	1	5	2						3	3	3	3	4	3	4	3	3	4	3	4	4	5	4	4	3	3	4	4	4	4	3	4	2	3	3	4	4	5	4	4	3	2	2	2	3	3	3	2	3
324	1	4	1	1	1	2	2	2	3	2	3	3	3	3	3	2	2	3	4	2	3	1	2	4	3	2	3	3	3	3	2	4	1	3	2	2	1	1	4	2	2	1	3	3	3	2	2	2	3
325	2	3	2						5	5	0	3	3	1	3	4	2	0	5	0	5	0	0	0	0	0	0	0	0	0	0	5	0	0	0	5	0	0	5	4	1	0	0	5		0	0	5	5
326	1	4	2						4	4	4	4	4	4	4	4	3	5	2	3	5	4	3	2	4	3	4	5	3	2	5	4	3	5	4	2	4	1	4	5	3	5	5	1	4	3	2	4	3
327	1	4	1	1	2	2	2	2	4	3	4	4	4	4	1	4	1	2	2	3	3	4	3	4	2	2	3	3	2	4	2	4	1	1	2	3	3	3	4	3	1	1	3	2	4	1	2	2	2
328	1	5	1	1	2	2	2	2	3	3	4	3	2	3	4	2	4	3	3	2	3	4	4	4	4	4	4	4	4	4	2	2	2	1	2	2	3	4	3	4	4	2	2	2	2	4	2	2	5
329	2	6	1	2	1	2	1	1	3	2	3	2	3	3	4	3	2	4	3	3	4	4	4	3	4	4	4	4	3	3	4	4	3	2	2	3	4	3	4	4	3	2	3	3	4	2	3	3	3
330	1	6	1	2	1	2	1	2	5	0	5	3	5	5	3	5	5	5	4	5	3	4	5	5	5	4	5	5	4	5	4	5	4	5	4	4	4	5	5	5	3	3	5	0	3	3	5	0	0
331	2	2	1	2	1	2	1	1	3	2	3	2	3	2	2	2	3	2	1	2	2	3	2	2	2	3	2	3	3	3	2	4	2	2	2	0	3	1	4	4	3	3	3	2	3	1	2	3	3
332	1	6	2						3	2	3	3	4	5	5	5	4	5	1	4	5	5	5	2	2	3	4	2	5	5	2	5	1	1	4	3	3	4	5	5	2	0	1	1	2	3	5	1	4
333	2	3	2						3	2	2	3	4	3	2	2	2	3	3	3	2	2	3	2	2	4	2	2	3	3	3	3	2	2	3	2	2	2	4	4	3	2	3	3	3	2	3	3	4
334			2						1	2	1	2	3	5	4	3	3	3	3	3	3	3	3	3	3	3	3	2	3	2	3	5	3	3	3	4	3	4	4	4	2	2	3	4	5	5	2	5	5
335	2	2	1	2	2	2	2	1	3	1	3	3	3	2	3	3	4	3	1	2	2	3	3	3	1	2	3	2	3	4	3	2	1	0	3	2	0	2	4	1	1	0	0	2	1	1	0	2	5
336	2	5	2						3	3	2	2	3	2	3	3	4	3	3	3	3	3	3	3	3	2	2	2	2	3	3	3	2	2	3	1	1	1	3	3	3	2	3	2	3	2	2	2	3
337	2	5	1	2	2	2	2	2	2	1	3	2	0	0	0	0	1	5	3	3	5	5	5	4	3	5	5	3	5	5	5	5	3	2	5	5	3	2	3	4	1	0	2	4	5	0	4	1	1
338	1	4	1	2	1	2	2	2	4	4	1	1	2	3	1	1	4	5	4	2	4	4	4	4	2	4	4	4	4	5	4	4	4	2	4	4	4	1	4	4	3	2	3	3	3	3	3	3	3
339	1	5	2						4	3	3	4	3	5	4	5	4	4	4	4	4	4	4	3	3	3	3	4	3	3	3	4	3	4	4	5	5	4	5	5	5	4	3	3	3	2	3	2	2
340	1	4	1	2	2	2	2	2	3	3	3	2	4	3	3	3	2	2	3	4	4	4	3	3	3	4	3	2	3	4	2	3	3	3	3	3	3	2	4	3	2	1	1	5	5	1	3	3	3
341	2	5	1	2	2	2	1	1	3	2	3	3	4	4	4	3	3	3	4	3	4	3	4	4	4	3	3	4	3	4	3	4	2	2	3	2	2	2	4	4	3	2	2	4	4	2	4	2	3
342	2	3	2						4	3	3	4	5	5	3	4	4	4	5	4	4	5	4	3	4	2	2	4	4	4	3	4	3	1	3	4	5	2	5	5	1	2	4	2	4	1	3	3	1
343	1	5	1	1	1	2	2	2	4	3	3	3	3	3	4	3	3	3	4	4	3	3	3	3	3	3	4	3	3	4	2	4	2	2	3	3	3	3	2	3	2	2	2	1	3	3	2	1	3
344	2	2	1	2	1	2	1	1	4	1	4	2	5	5	2	5	0	4	3	0	5	5	3	2	3	4	3	4	4	4	0	5	1	1	4	1	3	4	5	4	0	0	1	0	3	0	5	2	5
345	1	4	1	2	2	2	2	1	5	4	3	3	3	4	4	4	3	4	3	3	4	3	4	4	4	4	4	4	5	5	4	5	4	3	4	3	4	2	4	5	3	1	4	1	4	1	4	1	2
346	1	5	2						5	4	4	4	4	4	3	4	1	1	4	4	4	3	3	3	2	3	4	4	3	2	4	4	1	4	3	4	3	4	4	4	4	3			4	1	3	1	4
347	1	2	2						3	3	3	3	3	1	3	4	3	3	4	3	3	4	4	4	4	4	3	3	3	4	4	4	2	3	3	3	3	3	2	3	2	2	4	2	3	3	2	4	3
348	2	5	1	1	1	2	1	1	3	3	3	3	4	2	3	3	3	4	3	3	4	4	4	4	3	3	3	2	3	2	2	4	3	3	4	5	3	2	3	3	3	2	2	3	4	2	3	3	3
349	2	4	1	2	1	2	2	2	3	1	3	4	3	3	3	3	3	2	4	4	4	4	4	5	5	5	5	4	5	5	3	5	3	4	5	3	4	3	5	5	5	3	3	0	4	1	3	2	1
350	1	5	2						3	2	2	3	2	3	2	3	2	3	3	3	2	3	3	3	3	3	3	2	4	3	3	3	1	1	3	1	3	2	3	3	2	1	2	3	3	1	2	2	2
351	2	5	1	1	2	2	2	2	4	4	4	4	3	3	2	4	4	4	4	5	5	5	5	5	5	5	5	5	5	5	5	5	4	3	5		5	3	5	4	5	4	5	3	3	1	3	2	2
352	1	3	1	2	1	2	1	1	2	2	2	4	4	3	1	2	2	1	2	2	3	3	2	4	3	4	3	2	3	4	1	3	1	1	2	2	3	1	3	2	0	0	0	5	2	1	1	4	4
353	1	1	1	2	1	2	2	2	4	4	4	5	4	5	4	4	1	3	3	3	5	4	4	4	4	4	4	4	3	3	3	4	3	2	3	4	3	3	3	4	2	2	1	4	4	2	2	2	4
354	1	5	1	2		2	2	2	2	2	4	3	5	2	4	5	0	1	4	3	3	4	4	4	4	3	3	3	3	4	1	4	2	0	4	4	3	4	3	5	3	1	3	4	4	0	1		1
355	2	3	1	2	1	2	1	1	5	5	4	4	4	4	3	3	3	3	3	4	4	4	4	4	4	4	5	4	4	3	5	5	4	5	4	4	4	4	5	5	4	4	4	3	4	4	4	5	2
356	2	5	1	2	2	2	2	2	4	3	2	3	4	4	3	3	4	4	4	4	5	5	5	5	4	4	3	2	2	5	5	5	2	1	4	3	4	5	5	5	5	2	3	0	3	1	3	1	1
357	2	5	1	2	1	1	1	2	2	0	3	4	5	3	2	3	3	5	3	3	3	3	5	5	5	5	5	0	3	5	3	5	3	0	4	5	3	0	5	5	5	4	3	3	3	3	3	3	3
358	1	2	2						3	3	4	2	4	0	3	4	2	4	5	4	5	2	2	4	5	5	4	2	3	5	4	4	4	2	4	2	4	3	5	5	2	2	4	2	3	0	3	0	0
359	1	3	2						4	1	1	1	2	0	4	4	3	1	4	2	2	2	2	4	4	3	2	2	5	4	1	4	0	1	2	3	4	1	3	4	1	0	2	3	4	1	2	3	1
360	2	1	2						4	0	4	5	4	0	0	3	0	3	5	3	4	3	5	3	0	0	0	2	3	2	5	5	3	3	5	0	4	0	0	5	0	3	5	1	4	1	0	5	5
361	1	4	1	2	2	2	2	2	3	2	3	4	4	4	4	4	4	4	4	3	5	4	4	4	4	5	5	4	4	5	4	5	1	4	3	3	3	2	4	4	2	2	3	0	3	2	1	1	3
362	1	3	2						3	3	3	4	3	3	3	4	2	4	3	4	3	4	4	4	3	3	3	3	4	4	4	4	3	3	3	3	3	3	4	4	3	3	3	2	3	2	4	2	4
363	1	6	1	2	1	2	2	1	3	1	3	3	3	3	2		3	3	0	3	3		1	3	3	1	3	3	3	3	3	4	1	2	3	2	3	3	4	4	2	0	3	3	3		3	0	1
364	1	2	2						5	3	5	5	5	5	4	4	4	5	4	2	5	2	5	4	3	0	2	4	4	4	3	4	2	4	1	2	2	2	2	1	5	4	4	2	5	4	2	3	2
365	2	3	1	2	2	1	2	1	4	5	3	3	3	3	2	3	3	5	5	1	5	3	4	4	4	4	4	3	4	4	5	5	4	3	5	1	1	0	5	3	5	4	4	3	4	1	3	0	2
366	2	3	1	1	1	2	2	2	3	3	2	3	2	2	4	4	4	3	4	2	3	3	2	3	2	3	3	3	4	4	4	4	2	3	4	3	3	3	4	5	3	2	3	2	2	3	2	4	2
367	2	5	2						4	3	3	3	4	4	4	3	2	3	2	3	2	3	3	3	2	3	3	2	2	3	4	5	4	3	4	5	4	5	5	5	5	3	3	2	5	1	3	1	5
368	2	5	1	2	2	2	2	2	3	3	3	3	3	3	2	2	2	2	2	3	3	3	3	3	3	3	3	3	3	3	3	3	2	2	3	3	3	3	4	4	4	2	0	4	4	0	3	3	3
369	1	4	1	2	2	2	2	2		1	3	3		4	3	3	1	3	3	5	5	5	5	4	5	1	4	5	5	5	4	5	5	4	4	5	5	4	5	4	4	3	4	1	3	1	3	1	1
370	1	6	1	2	1	2	1	1	4	3	2	2	4	4	4	4	2	4	3	3	2	4	4	4	4	3	3	5	4	4	4	4	3	4	5	4	5	3	5	5	3	5	3	3	2	3	3	2	2
371	2	3	2						4	4	4	4	4	3	3	3	1	3	4	3	4	5	3	4	4	3	4	3	3	4	4	4	1	2	4	2	3	2	5	5	3	3	2	3	4	1	3	3	1
372	2	5	1	2	2	1	1	1	3	3	3	3	4	3	3	3	3	5	3	2	2	2	3	3	3	3	3	3	3	3	3	4	3	0	3	0	0	3	5	3	3	0	3	1	3		3	0	1
373	2	5	1	1	1	2	2	2	5	0	5	5	5	0	0	5		5	5	5	5	5	5	5	5			5	5	5		5	0	0	5	5	5	5	5	5	5	0	0	5	4		0	5	5
374	2	2	1	1	2	2	1	1	3	1	3	3	3	4	4	3	3	5	4	3	4	5	4	5	4	3	3	4	4	4	4	4	3	1	4	3	3	2	5	5	2	2	3	0	2	4	3	0	1
375	2	6	1	1					3	2	3	4		4	4	4	2	3	3		3	3	3		4		3	3			4	4	4					4	4	4	3	2	3	3	3	2	3	2	2
376	1	6	1	2	1	1	2	1	0	5	5	5	5	5	5	5	5	5	5	5	5	5	5	5	5	5	5	5	5	5	5	5	5	5	5	5	5	4	4	5	5	4	4	0	4	0	4	0	1
377	1	5	2						2	3	3	4	3	0	0	4	1	4	0	4	3	4	4	3	2	2	2	3	3	3	2	4	2	0	3	2	2	2	5	5	5	3	3	2	5	0	0		5
378	2	6	1	2	1	2	1	1	4	0	2	1	3	0	0	1	0	3	1	3	1	4	4	3	2	4	4	3	3	3	3	5	2	0	2	2	3	1	5	5	5	0	1	1	2	0	3	0	2
379	1	4	2						5	3	4	4	4	4	4	3	4	4	4	3	3	5	4	4	4	4	4	4	4	4	4	4	3	3	4	3	3	3	4	5	3	3	4	2	5	3	2	1	1
380	1	6	1	2	2	2	2	2	3	2	2		3	3	2	2	4	4	1	2	2	4	3	4	3	3	3	3	2	3	3	4	2	1	1	0	0	1	4	3	3	0	0	0	0	4	0	3	3
381	2	4	1	2	2	2	1	2	2	3	3	3	3	3	3	4	3	3	3	4	4	3	3	4	4	4	3	3	3	4	3	4	2	3	3	3	3	4	5	5	4	3	3	1	3	0	2	2	1
382	1	3	2						4	2	4	3	4	2	2	4	3	3	3	4	3	4	4	3	4	3	4	3	3	3	0	4	2	2	3	2	2	1	3	2	2	2	3	2	4	2	2	4	3
383	1	3	1	2	2	2	2	2	2	0	1	1	1	3	3	4	0	3	5	3	2	4	4	5	2	1	4	1	4	5	0	5	1	0	4	5	1	4	1	4	2	0	3	4	4	0	3	1	4
384	2	5	2						4	3	4	4	3	3	0	5	2	3	4	3	5	5	5	5	5	5	5	5	5	5	5	5	0	3	4	4	4	3	5	5	5	3	3	3	5	0	4	0	3
385	2	4	1	1	1	2	2	2	4	4	4	4	3	3	3	3	3	3	3	3	4	4	3	4	3	3	4	4	4	3	3	4	3	3	3	2	2	2	5	4	3	3	4	2	4	2	4	2	2
386	2	4	1	2	2	2	2	2	2		2	2	1	1	0	3	1	1	1	1	1	1	3	1	1	2	2	1	1	1	1	3	0	0	1	2	1	1	4	3	3	1	0	1	1	0	1	1	1
387	2	2	1						2	2	2	2	3	4	4	4	4	5	2	2	3	3	2	3	2	3	3	3	3	3	3	3	3	3	3	3	3	3	3	3	3	3	2	3	3	4	4	3	4
388	1	4	1	2	2	2	2	2	3	4	3	4	4	3	1	3	1	3	4	5	3	5	5	4	4	3	4	4	4	4	3	4	1	1	4	3	4	3	4	4	3	1	3	4	4	1	4	0	2
389	2	5	1	2	1	2	2	2	4	2	2	3	4	4	3	4	3	4	3	3	4	4	4	3	3	3	4	3	4	4	4	5	2	2	4	4	3	3	5	5	4	3	4	0	4	0	3	0	2
390	2	1	1	2	1	2	1	1	4	4	3	4	4	4	4	3	1	3	4	3	4	3	4	4	2	2	2	2	2	4	2	3	1	3	4	3	2	3	4	3	3	2	3	2	4	3	2	1	4
391	2	2	1	2	2	1	1	1	3	2	2	3	3	2	2	2	2	3	2	3	4	3	3	3	4	3	4	3	3	4	4	4	3	3	3	4	4	2	3	3	3	2	3	2	2	1	0	4	1
392	1	5	1	2	1	2	1	2	5	3	5	5	5	3	5	5	3	5	5	5	5	5	3	5	5	4	5	5	5	5	0	5	5	5	4	4	2	5	5	5	5	5	4	3	5	2	5		1
393	1	3	1	1	1	1	1	1	3	2	3	3	3	3	2	2	3	3	2	4	5	5	5	3	3	4	4	4	3	3	4	5	3	4	4	3	4	3	3	5	5	3	3	2	3	2	3	2	2
394	2	4	2						3	2	3	4	4	4	3	2	2	2	2	4	3	4	4	3	2	2	3	2	2	2	2	4	2	1	3	2	2	2	3	4	2	2	3	1	4	0	4	3	4
395	2	6	1	1	1	2	2	1	5	3	5	3	5	3	3	3	3	5	3	5	5	5	5	3	5	3	3	5	3	5	5	5	4	4	5	3	4	4	5	5	5	5	3	3	4	1	3	1	3
396	1	6	1	2	2	2	1	1	2	3	1	0	3	1	4	4	4	5	4	4	4	4	5	4	4	3	4	4	4	5	3	5	4	4	1	3	5	5	5	5	5	5	3	3	4	1	3	1	1
397	1	5	1	2	1	1	1	1	4	3	3	4	3	4	4	4	3	4	2	2	3	2	2	3	2	3	2	2	2	3	3	2	2	1	2	0	0	0	1	0	0	0	3	1	3	2			3
398	2	5	1	2	2	2	1	2	2	3	3	4	3	2	2	3	3	3	2	2	4	4	4	3	4	3	3	3	3	4	4	3	3	2	3	3	3	2	3	4	4	3	3	3	3	1	3	4	1
399	2	4	2						5	5	3	4	5	5	5	4	4	5	4	3	5	3	5	4	5	5	5	5	4	5	5	5	3	4	3	5	5	5	5	5	3	3	5	0	0	2	5	2	0
400	1	6	1		1					5																					5
401	2	5	1	2	2	2	1	2	3	0	3	4	3	4	5	5	4	3	2	4	3	3	3	4	3	3	3	5	4	4	4	5	2	4	3	5	4	3	5	5	5	4	4	1	3	1	3	2	3
402	2	5	1	2	2	2	2	1	5	5	3	3	5	5	3	5	3	5	5	0	5	5	5	3	3	5	3	5	5	5	0	5	0	0	5	0	0	5	5	5	5	0	0	3	5	0	5	5	5
403	2	3	1	2	2	2	1	1	4	3	3	4	3	5	5	5	1	4	4	3	3	3	3	5	4	1	4	4	4	5	2	3	0	2	3	3	3	2	5	4	3	0	1	5	4	1	4	0	3
404	2	6	1	1	1	2	1	1	5	5	5	5	5	2	5	5	4	5	5	4	5	5	5	5	5	5	5	5	4	4	5	5	4	4	5	5	5	5	5	5	0	3	0	5	5	0	5	4	5
405	2	5	1	2	2	2	2	2	3	3	3	4	4	4	4	3	2	3	3	3	4	4	4	3	4	4	4	3	3	3	3	4	3	3	3	3	3	2	5	5	3	3	2	3	3	3	2	2	2
406	2	2	1	2	2	2	1	1	3	4	4	4	4	5	4	4	4	4	5	5	5	4	4	4	4	4	4	4	4	4	4	4	3	3	4	2	5	2	5	5	4	2	3	1	3	1	5	1	1
407	1	4	2						1	2	2	2	2	3	2	2	2	2	3	2	4	3	3	3	4	4	3	3	3	3	2	3	1	1	3	1	2	0	2	3	2	1	2	4	3	0	1	3	2
408	2	4	1	2	2	2	1	1	3	3	3	3	4	3	2	2	3	2	3	4	4	4	4	4	4	4	4	4	4	5	4	4	3	4	4	2	2	2	4	5	4	4	3	2	3	2	3	2	3
409	1	4	1	1	1	1	1	2	4	3	4	4	4	4	3	5	3	3	3	4	4	5	4	4	4	4	4	4	4	5	4	5	2	3	3	4	5	4	5	5	4	3	2	5	3	1	3	4	3
410	2	6	1	2	1	2	1	2	5	4	2	5	5	1	1	5	5	5	5	5	3	5	5	5	5	5	5	5	4	5	5	5	5	5	5	5	5	5	5	5	5	5	4	3	4	0	3	3	0
411	1	5	1	1	1	2	2	2	3	3	3	4	4	2	2	3	2	3	4	4	2	3	4	4	2	3	2	3	4	4	3	4	3	2	4	4	3	2	4	4	3	2	3	4	4	0	3	3	3
412	2	3	1	2	1	1	1	1	4	3	3	3	2	4	2	3	2	2	4	4	3	3	4	4	4	4	4	3	4	4	3	5	2	1	4	2	4	3	5	5	3	2	2	3	2	1	3	2	4
413	2	6	1	1	1	2	2	1	2	3	2	2	3	1	1	3	3	2	5	4	5	4	4	4	4	4	4	4	4	4	4	3	3	3	4	5	5	4	5	5	5	5	1		3	0	4	4	0
414	2	4	1	2	2	2	2	1	3	2	3	3	3	2	4	4	1	3	3	2	4	3	4	3	3	3	3	3	4	4	1	5	2	2	3	2	1	3	5	4	3	1	1	4	4	1	3	3	4
415	2	4	2						4	4	4	3	5	3	2	1	2	4	3	3	4	4	3	3	3	3	4	3	3	3	3	5	2	3	4	3	4	3	5	5	5	3	4	0	3	0	3	3	3
416	2	4	1	2	2	2	2	2	3	3	3	3	3	3	3	3	3	3	3	2	3	3	3	3	3	3	3	3	3	3	3	3	3	3	3	3	3	2	3	3	3	2	3	2	3	2	2	3	3
417	2	3	1	2	1	1	2	1	4	4	4	5	4	5	4	4	4	5	5	4	5	4	5	5	1	3	4	4	4	3	3	5	4	3	3	2	2	2	5	5	4	2	3	2	4	2	5	1	4
418	1	4	2						4	1	2	5	5	3	3	4	1	2	2	1	1	5	3	3	3	4	0	2	4	4	1	5	0	0	4	1	4	1	5	4	1	0	1	5	5	4	2	3	4
419	2	6	1	2	2	2	1	1	4	3	3	4	1	3	3	2	4	4	5	3	4	4	4	4	4	2	3	3	3	4	4	5	1	2	2	2	2	2	5	5	2	1	3	3	3	1	3	0	2
420	2	5	1	1	1	2	1	1	4	3	3	3	4	0	0	0	0	1	3	3	3	3	3	3	3	3	4	4	3	1	5	5	3	1									4	1	3	0	3	0	2
421	2	1	1	2	2	2	2	2	0	4	1	3	2	5	1	5	2	3	2	1	5	3	4	3	4	5	2	3	5	2	2	4	0	1	4	4	3	4	5	2	2	4	1	2	1	4	2	5	4
422	2	5	1	2	1	2	2	1	3	2	3	3	3	2	3	3	2	3	3	3	5	4	4	4	4	5	4	3	4	4	4	4	2	3	3	2	4	2	5	5	3	3	3	2	3	2	2	3	2
423	1	4	1	1	1	2	1	1	5	5	5	5	5	5	5	5	5	5	5	5	5	5	5	5	5	5	5	5	5	5	5	5	5	5	5	5	5	5	5	5	5	5	5	0	5	5	5	0	3
424	2	5	2						4	1	3	2	3	0	2	1	1	3	3	1	5	4	4	3	4	3	3	3	3	4	1	4	0	2	4	1	1	2	5	3	3	0	1	5	5	0	2	3	3
425	2	3	2						4	3	3	4	5	3	4	3	0	4	5	3	3	2	4	4	2	4	3	3	2	3	2	2	0	0	2	2	1	1	5	2	3	0	3	3	4	2	2	2	4
426	2	6							4	3	3	3	3	2	3	2	3	4	3	2	3	3	3	3	3	3	3	3	3	3	5	5	3	3	3	3	3	5	5	5	3	3	3	2	4	0	2	4	4
427	2	4	1	1	1	1	2	1	4	1	2	2	3	1	2	3	3	4	2	3	4	4	4	4	4	4	5	3	4	4	4	4	2	1	4	4	4	4	5	5	2	1	2	4	4	1	3	1	4
428	1	5	1	2	1	2	1	2	4	2	4	3	4	3	2	2	2	2	3	4	4	3	4	3	2	3	4	3	3	2	3	4	2	3	4	3	2	3	3	3	3	1	1	3	4	1	3	3	2
429	2	3	1	2	2	2	2	1	3	3	3	3	3	3	4	3	3	4	5	4	5	5	3	4	4	4	4	4	3	3	3	4	2	2	3	5	4	4	4	4	5	3	3	3	4	1	2	4	2
430	2	6	1	2	1	2	1	1	4	4	5	5	4	3	3	4	4	5	4	5	5	5	5	5	4	4	5	5	5	5	5	5	5	5	4	3	4	4	5	5	5	4	4	4	4	5	4	4	4
431	1	5	1	2	2	2	2	1	4	2	3	3	4	4	4	4	2	3	4	4	4	4	4	4	4	4	4	4	4	5	2	4	3	2	4	4	4	3	4	3	2	2	2	4	3	2	4	2	3
432	2	6	1	2	2	2	1	1	1	0	0	0	3	4	4	3	4	4	3	2	5	3	4	4	4	5	4	2	4	3	1	4	0	0	5	1	0	2	5	4	2	0	1	4	2	0	4	1	2
433	2	3	1	2	1	2	1	1	3	2	2	1	1	3	3	5	3	3	3	4	5	3	3	4	4	4	4	3	3	2	1	4	3	0	3	3	3	3	3	3	3	2	3	3	3	3	3	3	4
434	2	3	2						5	1	3	3	1	0	0	1	0	2	4	3	5	5	5	5	4	0	4	5	5	5	5	5	5	3	5	2	5	3	5	5	1	0	3	2	5	0	5	0	3
435	2	4	1	2	1	2	2	2	3	3	3	3	3	0	0	2	3	3	3	3	3	3	3	3	3	3	3	3	3	3	3	3	3	3	2	3	2	3	3	3	3	2	3	0	3	0	3	3	0
436	1	1	1	2	2	2	2	2	1	0	2	2	3	5	4	5	2	5	3	3	5	3	5	3	3	5	4	3	5	5	3	5	1	0	5	5	5	1	0	5	3	1	5	2	3	2	1	3	3
437	2	6	1	2	2	2	2	1	5	3	5	3	5	3	3	5	3	3	5	5	5	5	5	5	5	5	5	5	5	5	5	5	3	3	5	5	5	5	5	5	3	3	3	3	4	0	0	0	5
438	1	4	2						4	4	4	4	3	5	4	4	3	3	3	4	4	4	4	3	3	3	4	4	4	4	5	5	5	4	4	4	4	3	4	5	4	4	5	1	5	2	4	1	3
439	2	4	1	2	1	2	1	2	4	3	4	4	3	3	4	3	3	4	4	4	4	4	4	4	4	0	4	4	1	4	5	5	5	2	4	0	0	3	5	5	3	3	5	0	5	0	4	0	4
440	1	3	2						3	3	3	4	3	3	4	3	1	2	1	2	4	2	2	2	3	3	2	2	3	3	3	4	2	2	3	2	3	2	3	4	1	1	2	3	3	2	2	3	4
441	2	3	2						3	2	2	4	4	2	2	4	4	3	4	3	4	4	4	4	4	4	4	4	4	4	4	4	3	4	4	4	4	3	4	4	4	4	4	3	4	1	2	3	4
442	1	6	1	2	1	2	2	1	2	1	2	1	3	3	2	5	0	3	3	3	0	3	3	2	5	5	3	0	4	1	1	1	1	0	3	1	1	5	4	5	0	0	0	1	0	0	0	3	3
443	2	6	2						5	2	3	3	3	1	1	0	0	0	1	1	3	3	3	3	3	3	3	0	0	0	1	5	0	0	2	0	0	0	5	5	3	0	0	1	3	0	1	1	4
444	2	6	1	2	2	1	1	1	4	2	4	4	5	3	4	4	2	4	1	4	5	4	4	5	3	5	4	3	3	5	5	5	4	3	5	4	4	3	5	5	5	3	3	3	5	1	4	1	1
445	2	4	1	1	1	2	2	2	4	4	3	4	4	4	4	4	1	4	4	4	4	4	4	4	4	4	4	4	4	4	3	5	1	1	3	4	4	4	5	5	5	3	4	1	4	1	4	1	1
446	1	5	1	2	2	1	2	1	1	0	1	1	1	0	0	2	2	2	0	2	0	0	1	0	2	0	0	0	0	1	4	5	0	0	0	0	0	2	3	5	2	0	3	0	0	0	0	0	1
447	2	3	1	2	2	2	2	2	5	4	3	3	3	1	4	4	3	3	3	3	5	2	3	2	2	3	3	3	3	2	5	5		1	3	1	1	1	3	3	3	3	5	1	2	2	2	3	4
448	2	6	2						5	1	4	4	5	4	1	3	1	5	4	4	1	5	4	4	5	5	5	5	4	4	5	5	4	4	4	5	4	5	5		4	1	4	3	4	0	5	1	0
449	1	1	2						4	3	5	5	5	2	4	1	0	4	4	0	5	2	4	4	0	2	3	2	5	5	2	5	3	2	5	1	1	5	4	5	2	1	0	5	5	4	1	4	5
450	1	6	2						3	3	4	4		2	2	3	2	3	3	3	3	3	3	3	3	3	3	3	3	3	2	4	2	2	3	4	4	4	4	4	4	3	2	2	3		3	3	3
451	1	4	1	1	1	2	2	2	4	4	5	1	4	5	4	4	4	3	5	4	5	5	5	5	5	1	5	5	2	5	3	5	5	1	4	4	5	4	5	5	4	4	5	0	4	1	4	1	0
452	1	6	1	2	1	2	1	2	2	2	2	2	2	2	1	2	2	2	2	2	1	4	3	3	3	2	2	2	3	3	3	4	2	1	1	1	1	2	2	2	1	1	2	2	2	1	2	2	1
453	2	5	1	2	2	2	1	2	3	0	2	2	2	3	4	3	3	5	3	3	3	3	4	3	3	3	2	2	2			5	3	0	3	2	2	1	5	5	3	0	0	3	4	0	4	0	3
454	2	6	1	2	2	2	2	2	1	3	3	3	5	2	3	3	2	3	4	5	5	5	4	4	5	5	5	5	4	5	4	5	2	1	4	4	3	2	5	4	3	3	3	2	3	1	3	3	3
455	2	3	1	2	1	2	2	1	4	3	4	3	2	3	4	4	3	4	3	3	5	4	4	3	5	4	5	3	4	3	3	4	2	2	3	3	4	2	2	4	1	4	3	1	1	3	3	4	2
456	2	1	2						2	2	2	4	1	5	4	4	2	1	3	3	5	4	1	1	3	1	3	3	2	2	2	4	2	1	3	4	4	1	2	3	5	3	1	2	2	4	1	3	3
457	2	5	2						3	3	4	3	3	3	4	3	3	3	4	3	4	4	5	3	4	4	4	4	3	4	4	5	3	2	3	3	2	2	5	3	3	2	2	2	3	0	2	1	2
458	1	5	1	1	1	2	2	2	4		4	4	5	4	5	3	5		3	5	4	4	5	5	3	4	5	5	3	2	4	4	3	4	3	4	5	3	4	5	3	4	5	1	5	4	4
459	1	4	1						4	0	3	3	4	4	4	4	3	4	4	3	4	4	1	1	3	3	4	4	4	4	3	3	0	1	3	2	2	3	4	4	4	0	2	1	2	2	2	3	2
460	1	5	2																																3	3	0	5	5	5	5	3
461	2	5	1	2	1	1	1	1	4	3	4	3	4	0	2	4	2	2	4	3	4	5	5	4	4	4	5	4	4	4	3	5	3	2	3	4	3	4	5	5	4	3	3	3	3	0	4	0	1
462	1	5	1	1	1	2	2	2	3	3	3	3	3	2	3	4	3	3	3	4	3	4	3	3	4	3	3	3	4	4	4	4	3	2	3	3	1	1	3	3	2	1	3	3	4	1	3	3	2
463	1	4	1	2	2	2	2	2	3	1	3	3	0	3	2	3	2	5	2	4	2	3	2	4	2	4	1	4	3	2	4	4	3	2	5	2	4	4	3	3	3	3	4	4	4	3	3	2	4
464	1	4	1	2	2	2	2	1	4	3	3	3	3	3	2	3	3	3	4	3	3	3	3	3	3	1	3	3	3	3	3	5	3	0	3	3	0	3	3	3	2	3	3	3	5	0	3	3	3
465	1	5	1	1	1	2	1	2	4	3	4	5	5	3	3	3	2	4	4	5	5	5	5	4	3	3	3	3	3	4	4	4	4	3	3	4	4	4	4	4	3	3	4	3	5	1	3	3	4
466	2	7	1	1	1	2	2	1	5	5	5	5	4	4	0	4	5	5	4	3	0	5	5	5	5	5	4	4	4	1	4	5	5	1	4	4	5	5	5	5	5	4	2	2	2	5	5	5	5
467	2	3	1	1	1	1	1	1	4	3	3	3	4	4	4	4	4	4	3	4	4	5	5	4	4	2	3	4	4	4	4	4	4	3	4	2	4	4	5	4	4	4	4	2	4	2	4	3	3
468	1	2	1	2	2	2	2	1	4	3	3	5	3	4	3	5	3	3	2	3	4	3	3	3	3	3	3	4	4	4	4	5	3	3	5	4	3	3	3	4	3	3	5	4	4	1	3	2	3
469	1	5	2						3	3	3	3	3	3	2	4	2	2	4	5	3	2	3	5	3	3	3	4	4	3	2	5	1	4	4	3	3	3	3	4	3	2	2	3	3	0	3	2	2
470	1	6	2						5	5	2	5	5	5	5	5	5	5	5	4	5	5	5	5	5	0	5	5	5	4	3	5	2	2	4	5	5	5	5	5	4	3	3	2	4	0	5	0	2
471	2	2	2						3	4	3	4	4	3	5	2	3	5	5	3	5	4	4	4	3	3	2	3	3	1	5	5	2	1	5	3	2	3	5	5	4	3	4	1	4	3	4	3	2
472	2	2	1	2	2	2	2	2	3	3	3	4	3	3	3	4	3	4	4	3	4	4	4	4	3	3	3	3	4	4	5	4	3	3	4	4	3	4	5	4	4	1	3	1	3	1	3	3	2
473	1	4	1	2	1	2	1	2	2	2	3	4	4	3	4	5	5	4	4	5	4	4	4	4	4	4	4	4	4	3	3	3	3	3	4	4	5	2	2	2	3	3	3	2	4	2	3	4	0
474	2	3	1	2	1	2	1	1	3	3	2	4	3	3	3	1	3	2	3	2	4	2	4	4	4	4	4	3	3	4	2	4	3	1	4	1	2	1	4	3	1	1	1	3	3	2	2	4	2
475	1	5	1	2	2	2	1	1	5	3	4	4	3	4	4	4	1	4	4	3	4	4	4	3	4	4	4	3	4	4	3	5	0	3	4	3	3	2	5	5	3	1	3	3	3	3	0	5	0
476	2	6	2						3	0	3	3	3	5	5	4	3	5	3	3	5	4	4	5	5	0	5	5	4	3	4	5	3	5	4	0	3	3	5	5	3	0	3	0	3	1	3	0	3
477	2	6	2						3	3	3	3	2	3	4	3	4	3	2	2	3	3	3	2	3	3	2	3	3	3	3	3	2	2	2	3	2	2	3	3	2	2	3	3	3	3	4	2	4
478	2	6	2						4	4	3	3	4	4	3	3	4	4	3	3	3	4	4	3	3	3	3	3	3	4	3	4	2	2	3	3	3	3	4	4	2	2	4	2	4	2	3	2	3
479	1	4	1	2	2	2	2	1	3	2	3	4	3	4	2	4	2	3	3	4	3	3	4	4	4	4	4	4	4	4	4	4	3	3	3	3	4	3	4	4	3	3	3	3	3	2	2	4	2
480	2	4	1	2	1	2	1	2	3	2	3	3	3	3		3	2	3	4	3	3	3	3	3	3	2	4	3	3	3	2	3	2	2	3	2	4	2	4	4	3	2	2	3	3	2	3	2	1
481	2	5	1	2	1	2	1	1	3	3	3	4	4	3	3	3	3	3	3	3	5	5	5	4	3	3	3	3	3	3	3	5	3	2	3	3	2	4	4	4	3	3	3	3	2	0	3	2	2
482	2	6	1	1	1	2	1	1	3	3	2	2	3	1	1	2	2	2	2		2	3	3		3	3	2	2	2	2	1	4	1	1	3	2	1		4	4	3	0	1	1	2	0		1	4
483	2	5	1	2	1	2	1	1	3	3	4	3	5	3	3	3	3	4	4	3	3	3	5	5	3	3	4	3	3	3	3	5	3	2	2	3	3	3	5	5	4	3	3	4	3	0	3	0	0
484	2	5	1	2	1	1	1	1	3	2	3	4	3	3	3	4	3	3	3	3	2	4	4	3	3	4	4	3	3	3	3	4	2	2	3	4	4	4	5	5	5	3	4	2	3	1	3	1	2
485	2	4	2						3	3	4	4	4	3	2	4	3	2	3	5	5	5	5	5	5	5	5	5	5	5	5	5	3	3	5	3	3	3	3	5	5	3	4	0	4	0	3	3	1
486	1	6	1	1	1	2	1	1	4	3	4	4	4	4	3	4	2	3	3	5	5	4	5	4	4	4	5	5	4	5	5	5	4	3	4	3	3	3	3	5	3	3	3	4	5	1	3	1	4
487	2	4	2						4	3	4	3	4	4	4	3	3	3	3	4	5	4	4	4	3	4	3	4	4	5	4	5	3	3	3	3	3	3	5	5	4	3	4	1	3	1	4	2	1
488	1	6	1	2	2	2	2	2	4	4	3	3	4	4	4	5	0	4	3	3	4	4	5	5	4	4	4	4	4	4	2	4	4	3	4	4	4	4	5	5	3	3	2	4	4	3	3	3	3
489	2	5	1	2	1	1	1	1	2	2	3	2	3	2	3	2	3	3	2	3	3	3	3	2	3	3	3	2	3	3	5	5	3	1	4	3	3	3	3	5	4	2	1	2	2	2	2	3	1
490	2	5	1	1	2	1	2	2	3	2	3	2	5	1	3	0	0	0	3	3	5	3	4	1	4	5	1	0	1	1	0	5	0	0	4	0	0	0	5	5	3	0	1	3	4		0	3	5
491	1	5	1	2	1	2	1	2	3	2	2	3	4	4	4	4	3	4	3	3	3	3	4	3	2	3	2	2	3	3	1	3	1	1	2	2	2	3	4	3	1	1	1	2	3	3	2	3	3
492	1	4	1	2	2	2	2	2	4	2	3	4	3	3	3	3	3	3	2	3	3	3	3	3	3	3	3	2	3	3	3	3	2	2	3	2	2	2	4	3	3	2	3	4	4	2	3	3	2
493	1	5	1	2	2	2	2	2	3	2	3	2	4	3	3	3	3	3	3	3	3	3	3	3	2	3	3	4	4	4	3	4	3	4	3	2	3	2	3	3	3	3	3	3	3	2	3	4	3
494	1	4	2						4	3	3	3	3	4	3	4	1	3	3	4	4	3	3	4	4	3	3	4	4	4	4	4	2	4	4	2	4	1	3	5	5	4	4	2	4	0	3	1	3
495	1	2	1	1	2	2	2	1	3	0	0	0	2	0	3	2	0	0	5	2	3	2	4	5	2	4	2	1	2	4	1	2	2	2	3	2	2	3	5	5	4	2		5	5	0	1	0	0
496	1	5	1	2	2	2	2	2	4	3	2	3	4	3	3	4	1	2	3	2	2	2	3	3	2	3	3	4	4	4	4	4	3	2	5	2	2	2	4	5	3	3	4	3	4	2	3	3	3
497	2	5	1	2	1	2	2	1	3	1	1	2	3	0	0	3	1	0	3	0	3	3	3	2	3	1	3	3	4	4	3	5	0	0	4	4	1	1	5	5	5	0	3	3	4	0	1	3	1
498	2	6	2										5																										4
499	2	5	1	2	2	2	2		4	1	3	3	3	3	3	3	3	3	3	2	2	3	3	4	3	3	4	3	4	2	1	5	1	2	3	2	3	3	4	3	3	4	1	2	3	0	2	3	3
500	2	6	1	2	1	2	1	2	5	1	5	3	5	1	1	3	1	1	4			4	4	4	5		4	4	4	4	5	5	1	4	3			4	5	3	3		3	5	4	0	1	1	4
501	2	5	1	2	2	2	1	1	4	3	4	5	5	4	3	5	3	3	4	4	4	4	4	4	4	4	4	4	4	5	5	4	4	4	5	3	5	3	5	5	5	5	4	2	3	0	4	0	5
502	2	5	2						3	3	3	5	3	3	0	4	2	3	3	3	5	5	4	4	4	4	4	4	3	3	3	4	3	2	4	3	3	3	4	5	3	0	5	1	4	1	4	1	1
503	1	5	1	2	1	2	2	2	3	3	3	4	4	2	2	3	2	3	3	2	2	2	2	3	3	3	2	3	3	3	2	2	2	2	2	2	2	2	3	3	2	2	1	4	3	1	3	3	4
504	1	4	1						5	3	1	1	5	0	1	0	3	1	2	0	0	2	2	4	0	5	0	1	1	1	3	5	0	0	3	1	0	0	5	5	0	0	0	5	5	1	0	1	1
505	2	3	1	1	1	2	1	1	5	4	4	3	4	4	4	3	0	3	5	3	4	4	5	5	4	4	4	4	4	5	4	5	2	1	5	2	5	2	5	5	5	2	0	5	5	3	3	4	5
506	1	6	1	2	2	2	2	1	4	2	3	3	3	4	3	3	3	3	3	3	4	3	4	4	3	3	4	3	3	3	3	4	3	1	3	3	3	3	4	4	3	1	1	3	3	1	3	0	3
507	2	6	1	2	1	2	1	1	5	2	3	5	3	5	2	0	5	5	2	5	5	5	5	4	3	3	3	3	2	4	5	5	2	2	2	3	4	5	5	5	5	2	3	3	3	0	3	0	3
508	2	3	1	2	2	2	2	2	4	3	3	4	5	3	4	4	5	5	2	3	4	3	4	3	4	4	4	2	3	2	2	4	3	2	4	4	2	4	4	4	3	2	4	1	3	2	1	3	1
509	1	5	2						1	3	1	3	4	4	3	5	5	4	4	4	4	4	4	5	4	1	4	4	4	5	4	5	2	4	4	2	4	3	4	4	4	5	4	3	3	0	4	1	0
510	1	1	2						2	1	2	2	3	3	3	3	2	3	4	2	3	3	1	3	2	2	3	2	2	2	2	3	3	2	3	2	2	2	2	2	1	1	2	4	3	3	2	2	3
511	2	5	2						3	3	3	3	2	2	1	2	2	3	3	3	4	3	3	3	3	3	3	3	3	3	3	4	3	2	4	3	3	3	3	5	5	3	3	3	3	0	3	0	3
512	1	5	1	1	1	2	2	2	4	3	5	5	3	3	4	4	0	3	4	4	5	4	4	4	3	3	4	4	4	3	3	4	2	3	3	5	2	5	5	4	4	3	4	3	4	0	3	3	0
513	2	6	1						4	4	4	4	4	3	3	5	3	3	3	3	3	4	4	3	3	3	3	4	3	3	4	4	4	3	3	5	5	5	4	5	5	3	3	1	3	3	4		3
514	1	3	1	1	1	2	2	2	3	2	3	2	3	3	2	4	1	2	2	4	4	5	4	3	2	3	3	3	2	2	3	4	4	3	3	3	2	4	5	5	2	2	4	1	3	1	2	3	2
515	2	1	2						2	1	2	4	4	5	2	3	2	3	4	3	4	4	4	5	2	3	3	3	3	5	3	3	2	2	3	4	4	4	4	4	4	4	3	0	2	0	2	4	1
516	2	5	1	2	2	2	1	1	3	0	1	0	0	4	3	3	1	3	3	3	5	5	5	5	4	5	3	3	5	5	1	5	0	0	5	4	4	5	5	5	3	0	1	4	3	0	3	0	3
517	2	5	1	2	1	2	2	2	4	3	3	3	5	4	4	4	2	2	2	3	5	3	4	3	3	3	3	3	3	3	2	5	1	0	2	1	3	2	5	4	3	1	3	5	5	1	5	2	4
518	1	5	2						3	0	2	4	3	3	4	4	3	4	3	3	2	3	2	3	2	2	1	3	2	4	3	5	3	1	3	1	1	4	4	4	3	1	3	4	3	1	3	1	4
519	2	5	1	2	2	1	1	1	3	2	2	3	2	2	4	4	1	3	4	3	3	3	4	3	3	3	3	3	3	3	1	3	2	1	3	2	3	3	3	4	2	0	1	1	3	0	3	4	3
520	1	5	2						4	3	3	4	3	2	3	3	3	4	3	4	2	5	5	3	3	3	5	3	4	3	4	4	3	3	2	3	4	4	3	3	3	2	3	3	0	1	2	1	3
521	2	5	1	1	1	2	2	2	4	4	3	3	1	4	3	4	4	3	3	4	2	1	2	4	3	3	4	4	3	4	4	4	3	3	4	4	4	4	5	5	4	3	4	3	4	0	4	0	0
522	2	6	1	2	1	2	1	1	4	1	3	3	4	3	1	1	1	3	2	4	5	5	5	5	4	5	4	2	3	4	3	5	3	0	3	2	3	3	5	5	5	1	3	3	4	0	4	1	4
523	1	4	2						3	3	3	3	3	4	4	5	3	3	3	4	4	4	4	4	3	3	3	3	3	3	3	3	3	3	3	3	3	2	3	3	3	2	2	2			2	3	1
524	1	6	2						5	1	3	4	3	3	2	2	2	4	2	3	4	4	4	3	3	2	4	4	4	4	3	4	4	4	4	2	4	4	4	4	3	3	3	4	5	1	3	1	2
525	1	5	1	2	1	2	2	1	5	2	4	5	5	5	5	2	1	3	5	3	4	2	3	5	5	4	2	3	4	4	5	4	2	0	4	5	4	3	3	4	4	4	1	3	4	1	3	4	5
526	2	2	1	2	1	2	1	1	5	1	5	5	5	5	4	5	5	5	4	5	5	5	4	4	2	4	4	5	5	5	5	5	5	5	5	5	5	4	5	5	5	5	5	0	4	1	3	0	4
527			1	1	1	2	2	1	4	3	3	4	4	3	3	3	3	3	3	3	4	4	4	4	4	3	4	3	3	3	3	3	3	3	4	4	4	3	3	4	4	4	3	3	4	1	3	3	3
528	2	5							2	1	2	3	2	2	1	2	2	3	3	2	4	5	4	5	3	3	5	3	2	1	2	5	4	2	4	2	3	3	5	5	3	0	0	5	5	0	2	0	5
529	2	6	1	2	2	2	2	1	3	5	3	2	4	2	4	4	2	4	3	2	5	5	5	3	2	3	2	3	2	3	2	4	2	2		2	3	4	5	3	3	3	3	2	3			3
530	1	5	1	2	2	2	1	2	4	2	4	2	4	4	5	4	3	5	3	4	4	4	5	4	3	3	4	4	4	4	3	5	2	4	3	4	4	3	4	5	4	2	4	4	5	1	3	3	5
531	1	4	2						2	1	2	3	2	1	1	3	0	0	3	3	4	4	4	3	3	3	2	2	3	3	3	4	2	1	3	4	2	2	3	4	2	2	3	3	3	1	3	3	1
532	2	3	1	1	2	1	1	1	5	3	3	3	4	4	4	4	3	3	3	2	4	2	3	4	4	2	5	4	5	5	4	5	1	3	5	3	4	4	4	5	4	3	3	3	5	1	5	0	5
533	2	4	1	2	1	2	1	1	4	2	2	3	2	1	1	3	2	3	2	2	4	4	3	3	4	4	3	2	2	3	2	5	2	1	3	3	2	3	5	5	2	2	2	3	3	2	2	3	3
534	2	5	1	2	2	2	2	1	3	1	3	2	4	2	2	2	2	3	3	2	3	3	4	3	3	3	3	2	3	3	2	3	1	1	2	2	2	3	4	4	2	2	2	5	3	5	3	4	3
535	2	5	2						3	1	3	2	2	2	3	3	2	2	3	3	2	3	3	2	3	4	3	3	3	3	3	5	2	2	4	3	2	3	5	4	3	2	1	2	3	1	2	1	2
536	1	4	1	2	2	2	1	2	4	3	3	3	3	4	3	4	3	3	3	3	3	3	3	3	3	3	4	3	3	4	3	4	3	3	3	4	3	4	4	3	4	3	3	3	3	2	3	3	3
537	2	3	1	2	1	2	2	2	4	4	2	4	4	3	3	3	2	3	3	2	4	3	2	2	3	3	3	3	3	3	3	3	2	1	3	3	2	3	4	3	4	3	3	2	3	1	2	2	4
538	2	6	1	2	2	2	1	1	3	3	3	4	4	3	3	4	2	5	3	5	5	5	5	3	5	5	5	5	3	5	5	5	2	3	3	4	3	4	5	5	5	2	3	3	3	3	3	3	4
539	2	4	2						4	2	4	3	3	3	2	4	1	3	3	3	3	3	3	2	3	3	3	3	3	3	4	4	2	2	4	3	3	3	5	4	3	3	3	3	3	1	3	3	4
540	2	2	1	2	2	2	2	2	4	3	4	4	4	3	3	4	3	3	3	4	4	4	4	3	2	3	3	3	4	4	5	5	4	3	3	3	4	4	4	3	3	1	2	3	4	2	2	2	4
541	2	4	1	2	1	2	1	2	2	2	3	3	3	3	3	3	3	4	3	3	4	4	4	3	4	4	3	3	3	3	2	4	3	1	3	3	3	2	4	3	3	2	3	2	3	0	3	2	2
542	2	5	1	2	2	2	2	2	2	2	3	3	3	3	3	3	2	3	4	3	3	4	5	4	4	3	3	3	4	4	2		1	1	3	3	3	3	4	4	2	1	3	2	4	0	3	3	3
543	2	6	2						5	3	5	3	5	3	3	5	3	5	5	5	5	5	5	5	4	4	5	5	4	5	5	5	5	5	5	5	5	5	5	5	5	5	5	2	5	0	5	0	0
544	2	4	1	2	1	2	2	1	3	1	3	5	4	3	4	2	5	5	0	2	0	1	4	1	0	0	0	0	1	4	1	3	1	1	4	0	0	1	1	3	1	0	1	0	1	4	0	3	5
545	2	2	1	2	1	2	2	2	4	3	3	3	5	5	4	4	2	3	3	2	4	4	3	2	2	3	2	2	3	4	2	5	2	1	4	2		1	5	5	3	1	2	3	3	1	3	4	3
546	2	5	1	1	1	2	2	2	4	3	4	4	4	3	4	4	3	4	3	4	4	4	4	3	3	3	3	3	3	3	4	4	3	3	3	3	4	3	4	4	3	4	3	3	4	3	3	3	2
547	1	2	1	2	1	2	2	1	3	3	3	4	4	3	3	3	1	1	0	0	4	4	4	2	2	2	2	3	2	2	2	3	1	1	1	3	2	1	3	4	1	1	1	2	3	3	2	4	4
548	1	2	2						4	4	3	3	4	2	2	2	1	2	4	1	2	3	4	2	4	2	4	2	3	4	2	4	1	1	4	4	4	2	4	3	2	1	3	4	3	1	2	4	1
549	2	3	2						4	3	3	4	4	3	3	3	3	3	4	3	4	4	4	4	4	4	4	4	4	5	3	4	4	4	4	4	3	3	4	4	4	3	1	4	4	1	3	2	3
550	1	6	1	2	1	2	2	2	4	1	3	3	4	4	4	5	4	4	2	4	2	3	3	3	4	3	4	4	4	4	4	3	3	3	3	5	5	4	4	5	3	2	5	0	2	0	2	0	2
551	2	1	2						3	4	2	3	3	5	4	4	2	4	4	4	1	1	3	2	2	1	1	2	3	3	2	4	2	2	4	4	2	5	5	5	1	1	3	3	3	2	2	1	3
552	2	6	1	2	1	2	2	2	4	2	5	3	3	0	0	4	0	2	2	3	5	5	5	3	3	2	3	5	5	3	3	5	1	0	3	3	2	3	3	3	2	0	3		3	0	3	0	1
553	2	5	2						3	2	4	3	3	4	2	3	2	4	2	4	4	4	3	3	3	4	4	3	3	4	3	4	3	3	4	4	4	4	5	4	4	3	3	3	4	1	4	1	2
554	2	2	1	2	2	2	2	1	3	3	3	4	2	5	4	5	2	3	3	4	5	3	3	3	3	4	3	4	3	4	5	4	2	3	3	5	3	2	3	4	3	2	3	0	3	1	2	1	1
555	2	4	1	2	2	2	1	1	4	4	4	3	4	3	2	1	1	3	3	3	3	4	4	4	4	3	1	3	3	4	3	5	1	2	2	1	4	4	4	4	3	2	3	1	4	2	3	0	2
556			2						3	3	3	4	3	3	3	4	2	3	3	4	4	5	5	3	3	3	4	3	3	5	3	5	3	3	4	5	4	4	5	5	4	3	4	3	4	0	3	3	4
557	1	6	1	2	1	2	2	2	3	3	3	3	4	4	3	4	1	3	3	4	4	4	5	5	5	5	4	4	3	3	4	5	3	3	3	1	3	2	4	5	5	3	0	4	4	1	1	3	3
558	1	5	1	2	2	2	2	2	4	2	3	2	4	4	2	4	3	3	3	3	4	3	3	3	4	3	3	3	3	3	3	4	1	1	3	3	2	3	3	4	3	1	1	5	5	0	3	3	3
559	2	4	2						4	4	3	5	4	3	3	4	3	4	5	5	5	5	5	5	5	5	5	4	4	5	5	5	4	4	5	4	4	3	5	5	5	5	4	3	5	1	3	3	1
560	2	6	1	2	1	2	1	2	3	3	2	2	2	2	2	1	2	2	2	1	2	1	5	4	4	5	3	3	3	2	3	3	1	1	3	1	1	1	4	4	2	1	3	3	3	1	2	3	2
561	1	5	1	1	1	1	2	1	4	3	4	3	4	3	4	4	2	3	3	4	4	4	4	4	4	4	4	3	4	4	2	3	3	3	3	4	3	3	3	4	2	3	1	5	3	0	3	3	3
562	2	6	1	1	2	2		1	5	4	5	4	3	3	1	5	3	5	5	3	5	5	5	5	5	3	4	5	5	5	5	5	2	3	1	5	4	5	5	5	4	5	4	3	3	1		1	1
563	2	5	1	1	1	2	1	1	4	0	4	5	3	0		3	0	0	4	5	5	5	5	5	5	3	5	5	5	5	5	5	1	2	3	5	5	5	5	5	5	5	5	0	5	0	5	0	0
564	1	2	2						0	0	1	4	3	2	4	2	4	0	4	0	0	3	4	4	5	4	1	2	5	5	3	5	0	1	5	4	3	2	3	5	0	1	3	2	3	4	0	4	1
565	1	4	2						3	2	1	4	3	5	1	3	1	2	4	4	5	5	4	4	4	3	4	3	4	4	3	5	2	2	4	4	4	3	4	3	3	2	3	5	4	1	3	1	4
566	1	5	1		1	2	1	1	4	3	3	3	5	4	0	2	3	3	3	3	3	1	4	3	3	4	4	3	3	3	4	5	3	3	3	3	3	4	4	4	4	3	3	5	4	0	3	1	4
567	2	4	2						2	0	1	1	1	1	3	1	2	2	2	1	3	1	3	1	0	3	1	1	3	2	2	4	0	0	3	3	1	3	4	4	1	0	0	3	2	1	0	4	5
568	2	4	1	1	1	2	2	1	4	3	4	4	4	3	3	3	2	3	2	4	4	4	4	5	4	4	5	4	4	4	5	5	3	4	5	3	4	4	5	5	5	1	3	3	4	2	3	4	4
569	1	4	1	1	2	2	2	2	4	3	3	4	2	2	4	4	3	4	4	5	5	5	5	5	4	3	4	4	4	5	4	4	5	4	4	4	4	3	5	5	5	4	3	2	4	1	5	0	4
570	2	2	1	2	2	2	1	1	4	3	3	4	4	5	3	3	2	3	3	3	4	4	4	4	3	3	3	4	4	4	4	5	3	3	4	3	2	2	5	5	3	3	4	3	3	0	4	3	4
571	1	6	1	2	2	2	2	2		0	0	0	3	3	3	3	3	0	0	3	3	3	5	5	3	3	3	2	3	2	3	5	2	0	3	0	3	4	3	5	5	0	3	3	3	0	3	0	0
572	1	6	1	1	1	1		1	3	2	3	3	3	2	2	2	3	3	3	2	3	3	4	3	4	4	4	4	4	4	4	5	3	2	4	4	4	3	5	5	5	4	3	3	3	1	1	4	2
573	1	6	1	2	1	2	2	1	3	2	2		1		4	1	3	3	0	1	0	4	4	3	3	1	3	3	3	0	4	4	1	0	3	1	3	3	3	4	3	2	3	3	4	0	2		2
574	1	6	1	2	1	2	1	1	3	1	4	4	3	2	4		4	4	3		4	4	4	4	5	4	4	3	3	4	4	4	2	1	3	4	4	4	4	4	3	1	3	4		1	1	3	3
575	2	1	2						3	3	3	3	4	4	4	4	3	4	3	3	4	4	4	3	3	3	4	3	3	4	3	4	4	3	4	3	3	3	4	3	3	3	3	3	4	3	4	3	4
576	1	4	1	2	1	2	2	2	3	1	2	4	4	1	0	2	0	2	2	2	4	3	3	3	3	3	3	2	2	2	1	3	1	1	3	2	2	2	2	2	2	1	0	4	3	0	3	2	2
577	1	5	1	2	1	2	2	2	4	2	3	3	5	3	3	3	3	2	3	3	4	4	5	4	3	4	3	3	3	3	2	5	2	1	1	3	4	2	4	5	4	3	1	4	4		3	1	4
578	1	6	1	1	1	2	1	2	3	1	1	1	2	2	2	3	2	4	3	3	3	1	2	3	3	3	1	3	3	3	1	3	0	1	2	1	1	1	2	2	1	0	2	3	1	3	2	4	3
579	1	2	1	2	2	2	1	1	4	4	4	3	5	3	1	3	2	4	4	4	3	5	5	5	4	2	4	4	4	4	3	5	4	4	5	3	5	3	4	4	3	1	3	3	4	0	3	3	4
580	1	3	2						3	3	3	3	4	3	3	3	2	3	3	3	5	5	5	3	4	3	4	4	3	3	3	4	3	4	4	3	3	3	4	4	3	3	3	3	3	1	2	1	3
581	2	4	1	2	2	2	2	2	3	2	3	3	3	2	2	3	3	3	3	3	3	3	3	3	3	2	2	3	2	2	3	3	3	3	2	2	3	3	3	3	3	2	3	3	3	2	3	2	2
582	1	6	2						3	5	3	3	3	3	3	3	3	3	3	3	3	4	4	4	3	3	3	3	3	3	3	4	3	3	3	3	3	3	3	3	3	3	3	3		3	1	3	3
583	2	3	1	2	2	2	2	2	2	2	3	3	2	1	2	4	4	4	4	3	5	3	3	4	3	2	4	2	4	4	2	4	2	2	4	3	4	4	4	4	1	1	1	4	3	2	2	2	3
584	1	1	1	2	2	2	2	2	2	3	4	3	2	4	4	3	3	3	3	3	3	3	2	3	3	3	3	3	3	3	3	4	3	2	3	3	3	3	4	3	3	4	4	3	3	3	3	3	3
585	1	6	1	2	2	2	2	1	5	2	3	4	4	3	4	1	5	5	3	5	4	2	4	4	0	1	2	4	1	4	1	1	1	4	5	2	3	1	3	2	2	1	0	0	5		0	0	4
586	1	4	2						0	0	1	1	1	1	1	1	2	3	3	4	3	3	3	4	4	4	4	4	3	3	3	3	1	2	2	2	3	3	2	3	3	1	3	3	4	1	3	0	0
587	2	1	2						4	4	3	5	4	5	3	5	0	3	3	2	3	2	4	3	2	1	2	3	4	4	3	5	5	4	5	4	4	2	4	5	4	4	2	4	4	2	2	4	5
588	2	5	2							4	3	3	4	4	3	3	3	3	3	3	4	5	4		3	3	3	3	3	3	2	3	2	4	4	3	4	4	5	4	3	0	3	3	4		3	4	1
589	1	3	2						3	1	1	2	4	4	3	4	3	3	4	3	4	3	3	4	3	4	4	2	3	4	1	1	0	1	4	4	4	3	5	1	1	1	0	5	4	1	1	3	3
590	2	3	1	2	2	2	2	2	3	3	3	4	4	3	4	4	1	3	3	3	5	4	4	3	0	4	1	1	1	3	1	4	1	1	4	4	3	0	3	4	1	0	1	2	4	3	3	4	4
591	2	4	2						5	3	5	3	3	4	2	1	1	1	4	3	5	3	5	5	5	3	5	3	5	4	2	5	3	2	3	1	1	3	5	5	2	1	2	2	4	0	3	2	2
592	2	5	2						4	4	4	4	4	4	1	3	2	3	4	4	3	4	5	5	5	4	3	3	4	4	3	4	2	3	3	4	4	5	5	5	3	2	3	2	4	0	4	1	2
593	1	3	1	1	1	2	1	1	5	3	4	1	4	5	3	4	4	4	4	4	5	5	4	5	5	4	5	5	4	5	5	5	4	4	4	4	5	3	5	5	5	5	4	1	5	1	3	2	4
594	2	5	1	2	2	2	2	2	2	2	2	3	3	1	3	3	1	3	3	2	4	4	3	4	3	3	3	3	3	4	3	4	1	1	2	2	2	2	5	5	3	1	3	3	3	1	2	1	2
595	1	4	1	2	2	2	2	2	4	3	3	3	4	3	3	4	2	3	3	3	3	3	3	3	3	2	3	3	3	3	2	5	2	3	2	3	3	2	3	3	3	2	3	2	3	2	2	2	2
596	1	5	1	1	2	2	2	1	2	3	3	4	4	3	4	3	3	2	3	3	4	4	4	3	3	3	3	3	3	3	2	4	3	2	3	3	2	4	4	4	3	3	3	2	4	0	3	3	4
597	2	2	1	2	2	2	2	2	2	2	3	3	4	3	3	4	1	1	2	4	2	3	2	3	4	4	3	2	3	4	1	4	1	1	3	4	1	2	3	3	2	1	2	4	5	1	3	4	4
598	2	4	1	2	2	1	1	1	3	0	3	3	2	0	2	2	3	0	2	3	3	2	2	2	2	2	1	1	1	0	1	3	0	0	3	2	0	0	3	3	2	1	0	0	3	0	0	2	4
599	2	6	1	2	1	2	2	1	2	0	2	2	3	3	0	2		5	4	5	5	5	5	4	5	5	4	4	4	4	5	5	1	1	5	5	4	5	5	5	4	1	2	3	2		2	3	2
600	2	5	2						4	3	4	3	4	3	3	3	3	3	3	3	3	4	4	3	3	4	4	3	3	4	3	4	3	3	4	3	4	3	5	5	4	2	3	3	4	4	4	1	3
601	1	5	1	2	2	2	2	2	3	3	3	4	3	3	3	4	3	3	3	4	3	4	4	4	3	3	4	4	3	3	3	4	3	4	3	4	3	4	4	4	3	3	3	4	5	2	3	1	3
602	2	5	1	2	1	2	2	2	4	3	3	0	2	0	2	3	3	4	3	4	3	5	4	3	3	3	3	3	4	4	4	5	3	3	4	3	3	3	5	4	5	3	3	3	4	0	3	0	1
603	2	6	2						3	2	3	2	2	3	2	2	2	2	2	3	2	4	4	4	4	3	3	3	2	3	2	5	2	1	4	2	2	2	4	5	4	2	3	3	5	0	3		4
604	2	5	1	2	2	1	1	1	4	3	4	3	5	3	1	3	0	3		3	5	3	4	3	4	4	4	4	4	4	4	5	2	2	5	3	3	2	5	5	4	2	3	3	5	4	3	4	4
605	1	5	1	1	1	2	1	1
606			2						3	2	3	3	3	4	4	3	3	3	3	3	3	3	4	4	4	3	3	2	3	2	2	5	2	2	3	2	2	1	5	3	3	2	0	3	3	0	3	5	3
607	1	2	1	1	1	2	2	2	3	4	3	3	3	4	4	3	5	5	3	3	5	5	5	4	2	2	0	3	5	4	4	4	2	2	2	1	2	2	4	5	3	3	3	3	3	4	3	2	3
608	1	4	2						4	3	3	3	2	3	3	4	3	3	3	2	2	2	3	3	2	4	3	2	3	3	2	4	3	3	3	2	3	4	3	3	3	2	2	3	3	3	4	3	3
609	2	2	2						3	3	3	4	4	4	4	4	4	3	3	2	5	4	3	2	4	4	4	4	3	2	2	2	0	0	3	0	2	0	4	4	2	3	3	3	3	3	1	2	5
610	1	4	1	2	1	2	1	1	4	1	3	3	2	4	3	4	3	4	3	3	2	3	3	3	1	2	4	3	3	4	3		3	2	4	3	3	3	4	4	2	1	4	3	4	2	3	0	2
611	2	4	1	2	1	2	2	2	3	3	3	3	4	1	1	1	1	1	1	3	4	4	3	3	3	4	3	3	3	4	3	4	1	1	3	1	3	2	4	3	3	1	0	3	3	0	3	3	4
612	2	5	1	2	2	2	2	2	4	3	3	4	5		3	4	3	4	4	5	5	4	5	5	4	4	4	4	4	5	3	5	4	4	5	3		3	5	5	3	3	3	3	3	0	3	2	1
613	2	5	1	2	2	2	2	2	4	4	3	3	3	4	4	4	4	4	2	4	5	5	4	4	2	2	2	2	2	2	3	5	3	1	3	2	4	1	5	5	3	1	3	1	1	4	1	4	5
614	1	5	1	1	1	2	1	1	3	2	3	3	4	3	3	3	3	3	4	3	4	4	3	4	3	4	3	3	4	4	2	3	3	4	4	3	2	3	3				2	4	4	3	3	3	4
615	1	1	2						2	0	1	5	3	5	3	4	1	2	5	1	3	0	3	5	5	5	5	3	4	5	5	5	1	1	5	5	5	5	4	5	1	3	5	0	1	0	1	3	2
616	1	1	2						3	2	3	3	4	3	1	5	1	1	0	1	2	3	3	2	4	4	3	1	2	1	4	3	1	1	3	4	3	4	1	3	4	4	3	3	4	0	1	1	3
617	2	3	1	1	1	1	1	1	4	3	3	3	4	3	4	3	4	3	3	4	5	5	4	4	4	3	4	4	4	1	3	4	1	3	4	2	4	2	3	4	3	3	3	0	3	3	3	4	3
618	2	3	1	2	1	2	1	1	3	2	3	3	3	3	2	3	1	2	3	4	3	3	4	4	3	3	3	3	2	4	3	5	1	2	4	2	3	3	4	5	2	1	2	4	5	2	3	0	2
619	2	4	1	1	2	1	1	1	3	3	2	2	5	4	2	4	0	1	3	1	3	3	3	3	2	3	3	3	3	3	2	4	0	1	3	3	2	3	5	4	4	2	1	4	4	0	0	5	3
620	2	6	1	2	1	2	2	2	4	4	4	4	4	4	4	3	3	4	3	4	4	5	5	4	4	4	4	3	3	3	5	5	4	3	4	3	3	3	5	5	3	3	3	3	4	1	3	3	3
621	2	5	1	2	2	2	2	1	3	0	3	3	4	5	3	4	0	0	3	4	3	4	5	3	3	3	4	0	3	3	0	4	0	0	5	4	3	3	5	5	3	0	0	3	3	3	2	3	4
622	2	5	2						2	1	3	4	4	2	3	3	2	2	1	1	3	2	2	1	1	1	2	2	2	2	2	3	2	1	2	2	3	3	3	3	3	2	1	1	2	0	1	2	2
623	2	1	1	2	2	2	2	2	3	3	3	4	3	3	3	4	3	4	4	3	4	4	4	4	4	4	3	3	4	4	3	4	3	2	3		4	3	4	4	4	2	3	3	3	2	4	2	2
624	2	6							3	2	4	3	3	1	1	4	3	4	3	3	1	4	4	4	4	4	4	4	4	4	3	4	3	2	4	3	2	3	5	4	4	2	3	3	3	0	4	0	3
625	2	5	2						3	3	3	3	5	3	3	3		0	5	3	4	4	4	4	4	4	4	4	4	4	3	4	4	3	4	3	3	3	5	5	4	1	3	3	5	0	5	3	0
626	2	5	1	2	1	2	1	1	4	3	3	3	3	3	3	3	4	3	4	3	5	5	5	5	4	5	4	4	4	4	4	4	5	4	3	4	4	5	5	4	3	3	3	3	3	1	3	1	3
627	2	5	2						3	3	3	4	4	1	3	2	1	3	3	4	2	3	4	3	2	3	2	3	4	4	3	4	3	2	4	1	3	2	5	4	3	2	3	3	4	1	4	1	3
628	1	5	1	2	1	2	2	2	4	3	4	4	4	3	4	4	3	3	3	3	3	5	4	3	3	3	3	3	4	4	3	3	2	2	2	3	3	4	5	4	4	3	4	3	4	0	3	3	2
629	2	3	1	1	1	2	1	1	5	5	5	5	5	5	5	5	5	5	5	4	4	4	5	4	5	5	5	5	5	5	0	5	4	5	5	5	5	3	5	4	3	5	3	3	4	3	4	1	2
630	1	5	1						4	4	5	4	5	4	3	3	3	5	3	4	4	4	4	5	5	5	4	2	2	4	4	4	2	1	1	0	4	0	0	5	0	1	3	1	3	1	1	1	3
631	1	3	1	1	1	2	1	1	3	3	3	4	3	4	3	3	2	2	3	3	3	1	4	4	3	3	2	3	4	4	3	4	3	3	4	2	4	3	4	2	2	3	3	2	4	1	3	1	3
632	2	3	1	1	1	1	1	1	3	4	5	5	5	2	4	2	2	3	3	1	4	5	2	1	3	2	3	3	3	4	5	5	2	3	2	4	4	2	5	5	5	5	3	4	5	0	3	4	4
633	2	1	2						4	3	3	4	4	4	3	4	4	3	3	2	3	2	3	4	4	3	3	3	4	4	3	4	3	3	3	3	3	2	4	3	2	3	3	2	4	1	3	3	4
634	1	5	1	1	1	2	2	1	3	2	3	3	3	2	3	3	3	3	2	3	2	3	3	2	2	3	3	3	3	2	3	4	3	2	3	3	3	4	4	5	3	2	3	4	3	1	3	2	3
635	1	5	1	2	1	2	2	2	3	3	4	4	4	3	3	4	3	3	3	3	4	4	3	3	4	4	4	4	3	3	3	4	2	3	3	4	4	3	4	4	4	3	4	3	3	1	3	3	4
636	1	2	1	2	2	2	2	1	3	2	3	3	3	4	4	3	3	3	4	4	4	4	4	4	3	3	3	3	3	4	3	4	3	3	4	3	3	4	5	3	4	3	3	4	5	2	5	1	2
637	2	4	1	2	2	2	1	2	4	3	3	3	3	3	3	4	3	3	3	4	5	5	4	3	3	3	3	2	3	2	3	5	3	3	3	2	2	2	5	5	4	0	3	3	3	2	1	2	2
638	1	3	1	2	1	2	2	2	4	3	3	4	4	3	3	4	3	3	3	3	3	4	3	3	4	3	3	3	3	3	3	4	3	3	3	3	3	3	3	3	3	3	3	3	3	2	3	3	3
639	1	5	2						3	1	2	4	4	4	2	3	2	4	4	4	4	4	4	5	3	3	3	4	4	4	3	3	2	4	3	3	4	2	2	3	2	4	3	4	4	0	3	2	3
640	2	3	2						3	3	3	3	4	3	3	4	1	3	3	3	4	4	4	4	2	3	1	2	2	2	2	2	2	2	2	2	3	3	3	3	3	2	1	2	2	0	2	3	4
641	1	4	2						3	2	4	2	1	1	1	3	1	3	3	3	0	4	4	3	3	4	0	1	2	4	1	5	2	0	5	1	2	2	4	4	3	2	3	1	4	1	2	1	1
642	2	1	1	2	1	2	2	1	3	2	3	3	3	3	3	2	2	3	2	3	4	3	3	2	2	1	2	2	2	2	2	5	2	1	3	3	3	3	3	4	4	2	2	2	3		3	3	2
643	2	6	1	2	1	1	2	1	4	2	4	4	4	1	1	4	2	3	2	5	4	4	5	5	1	3	3	3	3	5	4	5	2	1	4	1	3	3	5	5	4	4	2	4	4	1	3	3	4
644	2	5	1	2	1	2	1	1	5	2	3	4	4	1	1	2	2	1	3	3	4	5	4	3	4	4	4	3	4	4	3	5	2	2	4	4	4	5	5	5	5	3	3	3	4	1	3	2	4
645	2	3	2						5	4	3	3	4	2	2	2	3	1	0	3	4	5	4	3	1	3	2	3	2	3	4	4	2	1	3	1	2	2	3	4	3	1	4	1	3	1	3	3	4
646	1	3	1	2	2	2	2	1	3	2	3	3	3	2	3	4	1	2	2	3	2	3	3	4	4	2	4	3	3	4	2	4	2	2	4	4	4	4	5	3	2	2	1	4	5	1	2	4	2
647	2	5	1	1	1	1	1	1	2	2	2	2	2		2	2	3	3	3	3	3	3	3	3	3	3	3	2	2	3	2	3	2	2	3	2	3	2	3	2	3	2	2	2	2	1	3	3	4
648	2	2	2						5	5	5	5	5	5	4	4	4	4	4	3	4	4	4	3	4	1	4	4	4	4	4	4	3	2	4	3	4	1	2	4	2	2	3	4	3	0	4	5	4
649	2	6	1	1	1	1	1	1	4	2	2	2	4	0	0	3	0		3	4	5	5	5	4	4	4	5	4	4	4	3	5	3	2	5	3	3	4	5	5	3	0	0	3	3	0	3	0	3
650	1	1	1	2	2	2	1	2	2	3	2	2	2	3	2	4	2	2	2	2	4	3	3	2	2	2	2	2	2	2	3	3	1	1	2	2	1	2	4	3	3	1	2	2	2	1	1	3	3
651	1	5	2						3	3	3	3	4	3	3	2	3	4	4	3	4	4	3	3	3	4	4	4	4	4	4	3	3	3	4	3	3	4	4	4	4	3	3	1	3	2	3	1	2
652	2	6	1	2	2	1	2	2	4	4	4	3	4	4	3	2	1	4	3	1	4	4	4	3	3	3	3	3	3	3	2	4	3	1	4	1	2	3	2	4	2	1	3	3	3	3	3	4	3
653	2	1	2						4	3	3	2	5	0	3	5	1	4	1	2	5	5	4	4	3	4	3	5	4	5	5	5	3	2	5	1	1	1	5	5	0	3	3	2	4	2	3	5	4
654	2	4	1	2	2	2	1	2	3	3	3	3	3	3	1	3	3	3	2	4	5	5	3	1	1	3	2	2	1	3	2	5	2	2	3	0	0	0	5	5	3	0	2	4	4	0	4	0	5
655	2	3	2						3	2	2	4	4	4	4	4	4	4	3	4	4	4	4	2	4	4	4	3	3	3	2	2	1	1	3	4	2	2	4	3	4	1	4	0	2	3	3	4	1
656	2	5	1	2	2	2	2	2	3	1	1	3	4	4	3	3	1	3	4	3	3	4	4	4	4	4	4	3	3	3	3	4	0	0	3	3	3	3	3	3	3	1	3	3	3	3	3	3	4
657	1	5	1	2	2	2	2	2	4	3	5	5	3	3	4	3	2	3	1	3	5	5	5	4	4	4	5	4	1	4	3	5	1	1	4	0	2	0	4	5	1	1	3	4	5	0	3	1	2
658	2	3	1	2	2	2	2	2	5	3	3	3	0	5	3	4	2	4	5	5	5	5	5	5	5	3	3	3	5	5	4	5	4	3	5	2	4	3	5	5	5	3	3	3	2	4	5	0	1
659	1	5	1	2	2	2	2	2	3	3	3	3	4	3	4	3	3	4	3	3	4	4	4	4	4	4	3	3	3	3	3	4	2	4	3	3	3	3	4	3	2	3	4	3	4	2	3	1	2
660	1	5	1	2	2	2	2	2	4	3	5	3	5	2	4	4	2	1	1	4	3	3	4	3	4	5	4	4	5	5	3	4	2	0	3	3	3	1	3	2	3	1	3	2	3	1	0	3	3
661	2	2	2						3	3	3	4	3	4	3	4	3	5	3	3	3	3	3	4	4	3	2	2	3	3	1	2	2	1	3	4	3	1	5	4	3	0	4	2	3	2	2	4	3
662	1	6	2						4	2	4	4	4	3	3	4	4	3	3	4	3	4	4	4	3	3	3	3	3	4	4	4	3	4	3	2	3	2	4	5	3	4	1	3	3	0	3	2	2
663	1	4	1	2	1		2	1	3	2	3	2	3	3	3	3	4	2	4	4	3	4	4	4	2	4	4	4	4	4	3	4	2	2	3	2	2	3	3	3	2	2	2	2	3	2	3	2	2
664	2	6	1	2	1	2	2	1	1	3	2	2	4	1	1	1	4	1	1	2	3	4	4	4	3	4	3	1	2	2	1	4	1	1	4	4	3	4	4	4	4	1	1	1	1	1	2	3	1
665	1	4	2						2	0	3	3	3	0	3	3	3	3	3	3	0	3	5	5	5	5	5	3	5	5	5	5	0	3	3	3	4	2	5	5	3	2	2	3	3	0	3	3	3
666	2	6	2						4	2	4	4	3	1	1	3	1	3	4	4	5	5	5	5	4	4	4	4	4	4	4	5	3	2	4	4	4	4	5	5	4	3	3	3	5	0	4	0	1
667	1	6	1	2	1	2	1	2	3	0	3	3	3	0	0	3	3	4	3	5	3	3	3	3	3	3	3	3	0	0	0	4	0	0	3	3	3	3	5	5	3	0	3	3	3	0	3	0	0
668	2	5	1	1	2	2	2	2	4	3	3	3	4	2	2	4	2	3	3	4	4	5	4	4	2	4	4	4	4	5	4	5	4	4	4	2	2	4	5	5	2	2	2	2	3	0	4	0	3
669	1	1	1	2	1	2	2	1	4	3	3	3	2	4	4	5	1	4	4	3	3	4	4	4	4	4	5	3	3	5	4	4	3	4	4	4	3	3	5	4	3	3	3	5	4	0	3	0	1
670	2	5	2						5	0	3	1	4	0	0	0	0	1	0	1	3	1	3	3	4	5	1	3	0	1	1	5	0	0	3	0	4	4	5	5	1	0	0	4	3	0	2	0	5
671			1	2	1	2	2	2	1	0	0	0	1	0	0	0	1	1	0	1	0	1	1	1	1	1	1	1	1	1	1	1	1	1									1	1	5	0	0	0	0
672	1	4	2						2	2	3	3	3	3	2	3	2	2	3	3	3	3	3	4	3	2	4	3	3	4	3	2	2	2	4	2	3	3	2	4	2	3	2	3	3	1	3	1	1
673	2	4	2						3	2	2	3	4	4	3	4	1	3	2	4	4	3	4	3	2	2	2	3	3	4	3	4	1	1	4	2	2	0	5	2	3	0	1	4	4	1	5	1	5
674	1	3	1	2	2	2	2	1	3	2	2	3	3	3	4	3	4	4	5	3	3	3	3	4	5	3	4	4	5	5	3	5	2	2	4	4	5	3	4	5	2	2	3	2	3	1	3	2	4
675	1	1	2						0	0	0	2	0	0	5	1	1	0	2	0	5	4	0	4	5	5	3	1	4	5	3	5	1	0	4	0	0	0	4	2	4	0	3	4	4	0	0	5	0
676	1	6	1	2	2	2	2	1	4	4	3	4	3	3	3	3	4	3	3	2	3	3	3	3	4	3	3	4	3	2	3	3	3	3	3	3	4	3	3	3	3	3	3	3	3	3	3	3	3
677	2	4	1	2	1	2	1	1	3	2	3	4	3	4	4	4	3	3	3	4	5	5	5	3	3	3	3	4	4	4	5	5	2	3	3	3	4	3	5	5	1	0	2	3	3	1	2	1	2
678	2	5	1	2	2	1	2	1	3	3	3	4	4	3	3	2	2	2	2	1	2	2	2	3	2	2	3	2	3	2	4	4	2	1	3	3	2	3	5	5	3	1	3	2	3	0	3	2	4
679	2	4	1	2	1	2	2	2	4	4	4	3	4	5	3	5	3	4	2	4	3	3	4	3	3	3	3	3	4	4	5	5	3	3	4	3	4	4	5	5	4	2	4	0	4	1	3	1	3
680	2	5	1	2	2	1	1		3	3	3	3	2	3	3	3	3	3	4	2	4	4	3	4	4	4	4	4	4	4	3	5	3	3	3	2	3	2	5	4	3	3	4	2	3	1	3	3	1
681	2	2	1	2	2	2	2	1	3	3	3	4	3	4	2	4	4	3	3	3	4	4	3	4	3	3	4	4	4	2	4	4	3	2	4	4	3	2	4	4	2	1	4	1	3	1	3	2	2
682	1	2	1	2	2	2	2	2	3	4	2	5	5	5	4	5	1	4	4	3	2	3	4	5	2	4	3	3	4	5	1	2	4	2	4	4	2	3	1	2	1	0	1	3	4	1	3	3	5
683	2	5	1	2	1	1	1	1	4	3	2	2	3	2	2	2	2	2	2	3	4	3	3	3	2	3	3	2	3	3	3	5	2	2	3	2	2	4	4	4	3	2	2	2	3	1	2	1	2
684	2	4	1	2	1	1	1	1	4	2	2	4	4	3	3	3	1	4	3	3	4	4	3	3	2	3	3	3	3	4	4	5	1	1	3	2	1	2	5	5	4	1	3	2	3	0	3	1	1
685	2	6	1	1	1	1	2	1	5	5	3	5	5	4	4	4	3	5	4	4	4	5	4	4	5	4	5	5	4	4	3	5	4	4	5	5	5	5	5	5	5	3	4	3	5	0	4	0	2
686	2	1	2						5	5	5	5	5	5	5	5	5	3	3	1	5	5	3	2	1	1	1	5	5	5	1	5	1	3	5	1	4	1	2	4	4	4	2	2	3	4	2	2	5
687	2	1	1	1	1	1	1	1	4	4	4	4	4	4	3	3	2	3	4	3	4	4	3	3	4	3	4	4	4	4	3	4	3	3	2	3	3	3	5	5	5	3	3	3	4	0	2	2	2
688	1	5	2						0	1	1	1	4	2	2	2	3	2	1	1	1	4	2	1	2	3	1	2	2	4	1	4	3	1	2	3	1	3	5	2	2	0	1	1	4	0	3	3	3
689	1	5	1	2	2	2	2	2	4	2	3	3	3	3	4	3	3	3	4	3	4	4	4	4	4	4	3	3	4	2	1	3	3	4	3	3	3	3	4	5	4	3	2	4	3	2	3	4	4
690	2	5	1	1	1	2	1	1	3	3	3	4	5	3	2	4	5	3	3	3	5	5	4	4	5	4	4	3	3	3	5	5	1	3	3	3	4	3	5	5	4	4	4	1	3	0	3	3	2
691	2	5	1	2	1	2	1	1	3	4	3	3	4	3	2	2	2	3	3	4	4	3	4	4	3	3	3	4	3	4	4	4	4	3	3	3	4	3	5	5	5	3	3	3	4	0	3	2	4
692	2	5	1	2	2	2	2	2	4	2	4	4	4	3	3	3	3	4	3	4	4	4	4	4	4	3	3	3	3	4	3	5	4	4	4	4	3	4	5	5	5	4	3	3	5	2	4	2	3
693	2	2	2						2	2	2	3	2	4	4	4	4	5	4	4	4	4	4	4	5	4	4	5	4	4	5	5	5	4	4	5	4	3	5	5	5	4	5	0	3	0	4	2	1
694	1	5	1	1	1	2	1	2	5	4	5	5	4	5	5	5	5	5	5	5	5	5	5	5	4	0	5	5	5	5	5	5	4	4	5	4	5	3	4	5	4	4	5	3	5	5	3	4	0
695			1	2	1	2	2	2	4	0	4	0	5	3	0	4	0	5	3	3	5	5	3	5	5	5	3	5	4	5	3	5		0	4	4	5	4	5	5	5	0	0	3	3	0	5	0	0
696	1	4	1		1	2	2	2	3	3	3	4	4	1	1	1	1	1	2	3	5	4	3	1	3	4	3	4	3	4	5	4	1	3	3	4	3	2	1	1	4	2	2	3	3	1	1	1	4
697	2	5	1	2	1	1	1	1	4	3	3	3	2	4	2	2	2	4	4	3	3	3	4	4	3	3	2	4	3	4	4	4	3	3	4	2	2	2	4	4	3	2	2	4	4	1	3	3	2
698	2	6	1	2	1	2	2	1	2	2	3	4	4	3	3	4	3	3	2	4	3	4	4	3	4	4	3	4	3	3	4	4	3	3	3	3	3	4	4	4	4	3	3	3	4	1	3	3	3
699	2	5	1	2	2	2	2	2	2	0	1	1	1	3	3	2	2	3	3	2	2	3	3	3	3	2	2	2	3	3	1	3	2	1	2	3	2	3	5	3	1	0	0	2	2	0	3	0	1
700	1	3	1	1	1	2	2	1	4	2	4	2	5	4	4	5	2	3	4	4	5	5	5	4	5	5	4	2	2	5	2	5	1	1	4	1	4	0	5	5	1	0	4	2	4	1	2	2	2
701	1	5	2						3	3	2	2			1	3	3	5	4	3	5	5	5	4	5	5	4	5	4	4	4	5	4	4	3	3	4	3	4	3	2	2	3	3	2	0	2	3	3
702	2	6	2						5	5	5	5	5	5	5	5	4	4	3	3	5	4	3	3	4	5	4	4	3	4		4	3	3	3	5	5	4	5	5	5	3	3	3	1	2	2	5	4
703	2	2	1	1	1	2	2	1	5	2	4	3	5	1	0	4	0	0	5	5	5	5	4	5	5	2	5	5	5	5	5	5	3	5	5	2	4	5	5	5	5	4	4	3	3	0	2	1	1
704	1	6	1	2	1	2	1	2	3	2	3	3	3	4	3	3	3	3	3	3	3	3	3	3	3	3	4	4	3	4	3	4	4	3	3	4	4	3	3	4	4	3	3	3	5	0	4	0	0
705	1	4	2						1	1	1	3	1	2	0	1	2	2	4	3	3	1	3	4	4	4	4	3	4	3	2	3	1	1	1	0	0	0	4	4	3	1	0	5	5	0	3	0	0
706	2	5	1	2	2	2	2	2	3	2	1	1	4	4	3	2	1	2	3	1	3	1	2	1	1	4	1	1	0	1	0	3	1	0	2	0	0	0	5	3	0	0	2	3	2	2	2	3	4
707	2	6	1	1	1	2	1	1													5																			5
708	1	1	1	2	1	2	2	2	2	1	3	2	3	0	2	5	3	4	3	1	5	3	3	2	4	5	2	1	3	3	2	4	3	3	4	5	5	3	3	3	5	4	2	2	3	1	1	5	3
709	1	1	1	2	2	2	2	2	4	3	4	3	4	4	2	5	0	4	1	2	4	5	2	4	4	4	4	3	3	3	3	5	3	2	4	5	4	3	3	3	3	3	3	2	3	2	0	4	5
710	1	5	1	2	1	1	1	1	3	3	3	4	4	3	3	3	2	2	2	3	4	4	4	4	3	3	4	3	3	4	3	4	3	2	4	3	3	3	3	4	3	3	3	4	4	1	4	1	4
711	2	4	1	2	2	2	2	2	4	4	4	5	5	5	2	5	5	5	4	5	5	5	5	4	4	1	5	5	4	5	5	5	4	4	5	5	4	4	5	5	5	4	5	0	5	0	5	0	3
712	2	5	1	1		2	2	1	5	3	5	5	5	5	4	5	3	5	3	3	3	5	5	5	5	5	5	5	3	5	5	5	5	3	5	4	5	3	5	3	5	2	5	2	4	0	5	2	4
713	1	2	1	2	1	2	2	2	3	3	3	3	3	3	3	3	4	5	3	3	5	3	3	3	3	3	3	3	3	4	3	5	3	3	3	4	3	3	3	5	4	3	3	3	3	3	3	3	3
714	2	4	1	2	2	2	2	2	3	3	3	3	3	3	3	3	3	4	3	3	3	4	3	3	2	3	3	3	4	3	4	4	1	2	3	3	3	3	3	3	4	3	3	3	3	3	3	4	5
715	2	1	2						5	3	4	4	3	2	3	4	3	4	3	3	5	4	4	3	1	1	2	2	3	4	3	5	2	2	4	2	3	2	4	3	3	2	4	0	3	2	2	3	4
716	1	6	1	1	1	2	1	2	1	0	3	2	3	1	5	4	5	5	2	5	3	3	3	3	3	3	3	4	3	4	1	4	1	0	4	0	1	3	5	5	3	0	1	3	0	1	3	4	0
717	2	5	2						2	2	2	2	5	2	3	3	3	3	3	5	5	5	5	3	3	5	3	3	3	3	3	5	3	3	3	3	3	3	5	3	3	3	5	5	5	0	1	1	5
718	1	5	2						4	3	3	3	4	0	0	2	1	1	5	4	5	5	5	5	3	4	3	3	3	4	1	5	3	2	3	4	3	2	5	3	1	1	2	5	5	1	5	0	3
719	2	4	2						3	3	3	2	3	3	1	3	0	4	3	4	5	5	5	4	4	3	4	3	5	1	3	4	3	0	5	3	3	4	5	5	5	0	3	4	5	0	4	1	3
720	2	6	2						4	0	3	4	3	3	3	4	4	5	2	4	3	5	5	4	4	5	4	2	4	4	3	5	1	0	4	4	0	4	5	3	4	0	1	3	4	0	5	1	3
721	2	3	1	2	2	2	1	2	4	5	3	3	5	2	3	4	5	5	3	4	4	4	4	3	3	5	4	5	3	0	5	4	3	4	0	2	4	4	5	4	5	4	5	0	0	3	1	4	0
722	1	3	2						4	3	3	3	4	4	2	3	2	4	3	3	4	3	3	3	4	4	3	4	3	4	2	5	3	2	3	4	3	5	5	4	2	2	4	3	3	2	3	1	4
723	1	3	1	2	2	2	2	2	3	3	4	3	2	5	3	4	5	3	4	3	4	3	3	4	2	5	5	4	4	5	3	4	3	4	5	3	5	4	3	5	2	3	4	3	3	2	4	2	0
724	1	3	1	2	1	2	2	2	3	3	3	4	4	4	4	4	4	5	5	4	5	5	5	5	5	5	5	5	5	5	4	5	4	3	3	4	5	3	4	4	4	3	4	1	4	2	3	3	2
725	1	3	2						5	3	2	4	4	2	3	4	1	1	5	3	4	4	4	4	2	4	2	3	5	5	2	5	0	0	5	2	3	1	5	4	0	0	1	4	4	3	2	3	5
726	1	6	1	2	2	2	2	1	2	2	3	3	3	2	3	4	3	2	2	3	3	4	4	3	3	3	3	4	3	4	3	4	2	2	3	3	4	4	3	4	4	2	2	4	5	1	3	3	3
727	2	5	1	2	1	2	1	2	4	3	3	3	4	3	2	3	2	2	3	4	4	4	4	4	2	3	3	4	4	3	3	5	3	4	4	2	4	2	4	5	4	4	3	2	4	1	3		3
728	1	6	2						3	1	4	3	4	4	5	5	3	4	3	5	5	5	5	4	4	4	4	5	5	5	5	5	4	4	0	4	4	4	4	4	4	3	3	3	3	0	2	3	4
729	1	6	2						1	1	2	1	2	2	2	2	2	2	4	3	2	4	3	4	4	3	3	3	3	4	4	4	2	1	2	2	2	1	4	4	2	1	3	2	3	1	2	2	1
730	1	4	1	2	1	2	2	1	3	2	3	3	3	2	2	3	2	2	3	3	4	4	3	3	2	3	2	2	3	3	2	3	3	3	3	2	2	2	2	3	2	2	2	4	3	2	2	4	4
731	2	6	1	2	2	2	2	2	3	0	3	3	3	5	5	5	4	5	4	3	2	3	3	3	3	3	3	3	3	3	3	5	3	3	3	3	0	0	0	0	0	0	3	3	3	0	3	0	3
732	2	3	1	1	1	1	1	1	2	3	4	4	4	4	4	4	4	4	3	4	4	4	4	4	4	4	4	4	4	4	4	4	4	4	4	4	4	4	4	4	4	4	4	2	3	1	3	3	3
733	2	1	2						4	3	3	3	4	2	2	5	4	4	4	3	4	4	4	5	4	3	3	4	4	4	3	3	3	3	4	4	4	2	3	4	3	2	3	2	3	2	3	3	1
734	2	5	2						3	1	3	4	5	2	1	2	0	1	5	3	4	4	4	4	1	3	2	4	4	4	3	4	4	3	4	3	3	3	4	4	4	2	1	5	4	1	3	1	5
735	2	4	2						5	0	5	3	3	3	2	3	1	1	3	3	3	3	3	5	3	2	5	5	4	3	2	3	3	3	4	4	4	4	4	3	3	3	3	4	3	0	4		3
736	2	3	1	2	2	2	2	1	3	3	3	3	5	3	3	3	3	3	3	3	3	5	5	3	3	3	3	3	3	3	1	4	2	1	3	3	3	1	5	5	3	1	3	3	3	3	3	3	5
737	1	6	1	2	2	2	2	1																											5	3	5	5	5	5	5	4
738	2	4	1	2	2	2	2	2	5	5	5	5	5	3	1	3	2	5	2	5	5	2	5	4	4	4	4	3	3	3	5	5	4	0	3	2	4	1	5	5	1	0	5	1	4	0	0	0	2
739	1	6	1	2	2	2	2	1	4	0	2	3	3	4	4	3	2	3	3	3	3	3	3	4	4	4	4	3	3	4	3	5	3	2	3	3	3	3	5	4	2	3	3	3	3	0	3	0	1
740	1	6	1	2	2	2	2	2	4	1	4	4	4	4	5	5	3	4	2	3	3	2	4	4	1		4	3	4	5	3	4	3	2	1	4	5	5	5	5	3	3	3	3	3	1	3	2
741	1	3	1	2	1	2	1	2	4	3	3	3	4	5	3	4	3	2	1	3	3	4	4	2	2	3	4	3	4	2	3	4	2	3	4	4	3	3	2	3	2	2	3	4	3	1	2	2	5
742			2						3	2	3	3	2	2	2	2	2	3	2	3	4	4	4	3	3	3	3	3	2	3	3	4	2	1	3	2	2	3	5	5	3	1	2	2	2	1	3	1	1
743	2	5	1	2	1	2	1	1	2	3	3	3	3	2	2	3	2	2	2	3	5	3	3	2	3	3	2	2	2	2	2	3	2	2									2	3	2	3	2	3	3
744	1	6	2						3	3	4	4	4	4	3	4	4	4	3	3	3	4	4	4	3	3	3	3	3	4	4	4	4	3	3	3	3	3	5	5	5	3	3	1	3	1	3	3	3
745	1	6	1	2	1	2	1	2	5	4	4	5	5	4	3	3	2	3	3	3	4	5	5	4	4	4	3	2	3	5	4	5	3	1	3	3	3	3	5	5	4	2	2	4	4	0	3	1	3
746	2	2	1	2	2	2	2	2		4	3	3	3	3	3	3	3	4	3	3	3	2	3	2	2	2	2	3	2	4	3	4	2	2	2	3	2	2	5	3	3	2	3	3	3	2	3	3	2
747	1	6	1	2	1	2	2	1	3	3	4	4	5	3	4	5	3	5	5	3	2	3	3	3	3	3	3	3	3	3	4	4	3	2	3	4	4	4	5	5	4	3	3	3	4	3	2	4	3
748	1	5	2						3	2	3	3	4	3	3	2	3	3	3	3	3	3	3	4	3	2	3	2	3	4	2	3	2	2	2	1	2	2	3	3	1	2	2	3	3	1	3	2	3
749	2	5	2						3	4	4	3	3	4	4	2	4	4	4	3	1	4	4	4	4	4	3	3	3	3	3	4	1	1	3	1	2	3	5	5	2	1	3	2	4	0	4	1	1
750	2	6	2						4	3	4	4			2	4	0	2	4	3	4	4	5	3	4	4	4	4	4	4	4	5	3	3	4	3	4	3	4	5	5	3	2	3	5				3
751	2	2	1	2	2	2	2	1	3	2	3	2	2	2	3	4	3	3	3	3	4	4	3	4	4	3	4	4	3	4	3	4	3	3	3	4	3	3	4	4	4	3	3	2	3	1	3	2	1
752	1	5	1	2	2	2	2	1	3	3	3	4	3	3	3	4	3	4	4	3	4	3	4	3	3	3	3	3	3	3	4	4	3	3	4	3	3	3	4	4	4	4	3	3	4	2	3	2	3
753	1	3	1	2	2	2	1	1	3	2	3	3	3	3	3	3	3	5	3	4	4	4	4	3	3	3	5	5	4	4	3	4	2	3	4	3	4	3	4	3	3	2	3	3	3	2	4	3	4
754	1	5	1	2	2	2	2	2	3	4	3	3	4	2	3	3	2	3	3				4	3	4					3	3	4	3	3	3	2	2	2	3	3	3	2	3	3	3	3	3	3	3
755	1	4	1	2	2	2	2	2	2	1	1	2	3	4	4	3	2	4	4	2	4	1	4	4	4	4	3	3	4	4	2	3	2	2	3	1	4	0	1	2	1	1	1	2	2	2	3	1	1
756	2	3	1	1	1	2	2	1	3	3	3	4	3	5	5	4	4	5	4	5	4	5	4	4	3	3	4	4	4	5	4	5	4	3	5	4	3	5	5	4	3	3	3	3	3	1	4	1	4
757	2	4	1	1	1	1	2	1	3	3	3	3	3	3	3	3	1	2	2	3	3	3	3	3	3	3	3	3	3	3	2	5	2	2	3		3	1	5	5	5	1	3	2	3	3	2	1	1
758	2	3	1	2	2	2	2	1	3	3	2	2	3	4	4	4	2	3	4	3	3	3	3	4	4	4	4	3	4	4	2	3	3	2	3	2	1	3	4	4	3	2	1	2	2	1	4	1	2
759	1	6	1	2	2	2	1	2	5	0	5	5	1	0	5	5	4	3	4	0	1	0	0	4		1	4	5	0	0		5	4	5	1	5	4	4	5	5	5	0	5	5	5	1	5	1	5
760	2	4	1	2	1	2	1	2	3	2	3	3	3	2	4	3	2	2	3	3	4	3	3	3	3	3	3	3	3	4	3	3	2	2	3	2	3	3	4	4	2	2	2	3	3	2	3	3	3
761	1	6	1	2	2	2	2	1	4	3	2	3	4	3	2	2	2	2	3	3	3	3	3	4	4	3	3	3	3	2	2	4	3	3	3	4	3	3	4	4	3	3	3	3	3	3	2	3	3
762	2	4	1	2	1	2	1	2	4	3	4	4	4	4	2	3	4	4	3	4	2	3	4	4	4	2	3	3	3	3	3	5	3	1	4	2	2	2	5	5	2	4	4	3	5	1	3	1	1
763	2	4	1	2	2	2	2	1	5	4	4	4	4	4	4	4	4	5	4	4	3	5	5	4	3	4	4	4	4	4	4	5	4	4	4	3	4	2	5	5	3	4	5	0	4	3	4	4	3
764	2	5	2						4	2	3	3	4	3	1	3	3	2	3	3	3	3	3	3	3	3	4	4	3	3	3	4	2	2	3	3	2	2	4	5	3	3	3	4	4	0	3	0	1
765	1	4	2						4	2	2	3	2	2	2	2	1	1	4	2	4	4	3	3	1	2	2	2	4	4	3	4	2	4	4	2	2	3	4	3	2	2	2	3	3	3	1	3	4
766	2	4	2						3	2	3	2	2	2	2	2	2	2	3	3		3	2	3	3	3	2	2	0	0	0	5	0	0	2	2	0	3	0	0	3	0	3	2	3	3	2	2	2
767	2	6	1	2	1	1	1	1	0	3	0	0	0	3	5	0	5	5	0	0	0	0	0	0	0	0	0	0	0	0	5	0	0	0	0	0	0	0	0	3	3	0	0	0	0	5	0	0
768	2	4	2						3	3	4	4	4	3	2	3	2	2	3	3	3	3	4	3	3	3	2	2	2	2	3	5	3	2	3	3	3	3	3	4	4	3	2	4	4	4	3	2	3
769	2	6	1	2	1	2	2	1	5	0	2	3	3	0	0	0	1	3	5	0	0	5	5	5	4	4	4	4	5	3	3	5	3	1	5	3	0	0	5	5	3	0	0	5	3	0	2	0	4
770	2	6	1	2	1	2	2	1	2	0	3	0	2	4	4	3	0	4	3	3	3	5	4	3	3	3	3	3	3	4	3	4	3	0	3	3	3	4	5	5	3	0	3	0	3	0	3	0	1
771	2	6	1	2	2	2	1	2	3	3	3	3	3	4	4	4	4	5	4	3	5	4	4	5	5	3	5	3	3	3	3	5	3	2	4	4	3	3	5	5	5	3	3	2	2	2	3	1	1
772	1	6	1	2	2	2	2	2	2	3	3	2	1	4	2	2	4	4	2	2	2	3	3	2	2	3	2	2	2	4	2	4	3	1	3	3	4	3	4	5	3	1	2	2	2	1	3		5
773	2	5	2						2	0	3	2	2	3	3	4	3	3	3	3	2	2	3	2	3	3	0	2	3	3	2	4	0	1	4	3	4	3	5	5	3	0	0	3	3	1	4	0	3
774	2	4	1	2	2	2	1	2	4	1	3	3	4	2	3	3	1	3	4	4	4	5	3	3	4	5	4	3	2	5	4	5	3	3	3	4	1	2	5	5	4	2	3	2	3	1	3	2	1
775	2	6	2						3	1	2	3	4	1	2	2	0	2	2		3	3	3	4	3	4	4	3	3	3	3	4	3	0	3	0	1	1	5	5	3	0	1	2	3	3	3		4
776	1	6	1	2	1	2	2	2	4	0	3	1	5	5	5	4	1	3	4		0	4	4	4	4	1	5	5	1	5	1	1	0	0									1	4	2	4	4	1	1
778	2	4	2						3	2	2	3	2	2	4	4	4	3	4	3	5	5	3	4	4	1	4	3	4	3	3	3	3	2	2	4	3	4	4	3	2	1	3	3	1	4	2	1	3
779	1	5	2						2	0	3	2	1	0	2	2	5	5	3	4	1	5	3	4	5	4	5	4	5	5	2	4	3	2	3	5	3	3	5	5	3	1	1	2	2	0	1	3	2
780	2	6	1	2	2		2	1
781	1	4	2						2	1	2	2	3	3	3	3	2	3	3	4	3	2	2	2	4	4	3	3	3	4	2	2	1	0	1	2	2	1	2	1	1	0	3	3	3	1	3	1	2
782	1	6	1	2	1	2	1	2	4	1	3	4	5	5	4	5	3	5	2	3	4	3	5	4	1	4	3	3	4	4	2	5	1	1	4	0	3	1	5	2	1	1	2	2	3	2	4	0	3
783	2	5	1	2	1	1	1	1	5	2	3	4	5	2	3	0	1	1	0	3	4	3	4	3	3	2	2	3	3	2	1	5	0	0	4	3	0	5	5	5	3	0	1	3	4	0	3	1	4
784	1	5	2						4	4	4	4	4	5	3	3	3	4	3	4	4	4	4	4	3	4	4	3	3	4	2	5	3	3	4	3	3	4	4	5	4	3	3	1	4	0	3	0	3
785	1	5	2						3	2	1	2	3	1	1	4	1	0	1	0	0	1	2	1	1	3	2	0	0	2	0	3	0	0	2	1	1	1	1	2	0	0	5	2	4	3	1	5	4
786	1	4	2						3	3	3	3	4	1	3	3	3	1	3	3	5	5	4	3	3	3	3	3	4	4	3	3	2	2	3	4	3	2	3	4	3	1	3	3	4	2	2	2	3
787	2	5							3	3	3	2	3	4	3	3	2	3	3	4	5	3	3	3	3	3	3	4	4	4	4	3	3	3	3	3	3	3	3	4	4	4	4	0	3	5	3	4	5
788	2	5	2																																2	4	4	3	3	3	4	4
789	1	6	1	2	2	2	2	2	4	4	3	3	4	5	4	4	5	5	3																					5			4	1	3	4	2	2	4
790	2	4	1	2	1	2	1	1	3	3	3	3	3	3	3	3	3	3	3	3	3	3	3	3	3	3	3	3	3	3	4	4	3	3	3	3	3	3	3	4	3	3	3	3	3	2	3	3	3
791	1	6	1						3	2	3	3	4	4	5	4	4	5	1	5	2	3	3	3	4	2	3	4	3	3	3	4	4	1	5	1	3	4	5	5	3	1	3	3	3	1	3	1	1
792	2	3	1	2	1	2	2	1	5	5	5	3	5	5	5	5	3	5	5	5	5	5	5	5	3	5	5	5	5	0	5	5	3	3	5	0	0	0	5	5	0	0	4	3	3	4	2	5	5
793	1	6	1	2	1	2	1	2	0	3	3	3	3	2	1	3	3	4	3	3	3	5	5	4	4	4	5	4	5	4	3	5	4	3	5	5	3	3	5	5	4	3	3	2	1	0	1	0	0
794	2	4	1	1	1	1	1	1	4	1	4	4	4	2	1	3	3	3	3	3	4	4	4	4	4	4	4	4	4	4	3	4	1	3	3	3	3	3	4	4	3	3	0	4	4	1	3	3	3
795	2	4	1	1	1	2	1	2	4	4	3	4	3	3	3	4	3	4	3	4	4	4	4	4	3	3	3	3	3	4	4	4	3	3	4	3	4	4	5	5	3	3	3	3	4	0	3	3	3
796	1	6	1	2	1	2	1	2	4	3	3	4	4	3	4	4	2	3	3	3	3	3	3	3	3	3	2	3	3	2	4	3	2	2	3	2	4	4	3	3	2	2	3	3	2	3	2	3	2
797	2	6	2						3	3	3	4	3	5	4	3	2	4	3	3	3	3	3	4	4	3	4	4	3	3	3	4	3	2	4	4	3	3	5	4	3	2	3	3	3	2	4	0	3
798	2	5	2						4	4	4	4	3	1	1	3	2	2	2	2	4	5	3	3	3	3	4	4	4	2	4	5	3	2	3	3	3	2	5	5	3	3	4	0	4	0	2	2	2
799	1	6	1	2	1	2	1	1	3	3	3	3	4	3	3	4	3	3	3	4	3	3	4	4	3	3	3	4	4	4	4	4	4	4	4	3	4	3	3	3	3	4	3	1	3		3	2	2
800	2	3	1	2	1	2	2	1	3	3	0	3	3	3	4	5	2	2	3	0	4	2	4	0	0	1	0	3	0	4	3	5	3	0	3	2	2	1	4	5	4	0	0	2	2	1	1	3	5
801	1	6	1	2	1	2	2	2	3	3	3	4	4	3	4	4	3	3	3	3	3	4	4	4	3	3	5	3	4	4	3	4	4	1	5	0	5	2	2	5	0	0	3	3	4	1	4	3	3
802	1	4	1	2	1	2	1	1	4	3	3	4	4	3	3	3	2	3	3	4	2	3	4	4	5	2	4	3	3	4		5	3	3	3	3	4	3	3	5	3	3	3	1	5	1	3	1	1
803	2	4	1	2	2	2	2	1	4	3	2	3	4	3	5	2	3	5	3	3	5	3	4	3	3	4	3	3	3	3	3	5	2	3	4	3	3	0	3	5	4	3	0	4	3	0	2	3	5
804	2	5	2						3	3	2	3	3	1	3	3	4	4	3	2	4	3	4	3	3	3	3	3	4	3	3	4	4	3	3	3	4	2	4	3	3	3	3	2	3	3	3	3	3
805	2	4	1	2	1	2	1	1	3	0	3	3	3	5	3	5	3	3	3	5	5	5	5	5	5	5	5	5	5	5	3	5	5	5	5	5	5	3	5	5	3	5	3	0	3	3	2	2	3
806	1	6	2						3	0	3	1	5	4	3	5	5	5	4	3	3	3	3	4	4	3	4	3	3	2	3	4	2	2	3	3	2	2	5	5	3	1	0	1	2	0	2	2	3
807	2	6	1	2	1	2	1	1	3	0	3	5	5	4	0	5	0	0	5	5	3	5	5	5	5	3	5	5	5	4	3	5	5	3	5	0	5	5	5	5	5	3	5	5	5	0	3	0	0
808	2	4	2																																4	1	0	2	5	5	2	0
809	2	2	1	1	1	2	1	2	4	3	3	3	2	5	2	3	3	4	4	4	4	4	4	4	3	3	4	4	4	4	4	4	5	5	5	2	4	3	2	5	3	4	5	0	4	1	5	3	3
810	1	5	1	2	2	2	2	1	4	4	3	3	3	3	3	3	3	3	3	3	4	4	4	4	4	3	4	4	4	4	4	4	3	4	4	4	4	4	4	4	4	4	3	3	3	2	3	3	3
811	2	4	1	2	2	2	2	1	2	2	2	2	3	3	3	3	1	2	3	1	4	3	3	3	3	3	3	2	3	4	2	4	2	1	4	2	1	3	4	3	2	1	2	3	3	1	2	3	3
812	1	5	1	2	2	1	1	1	4	4	4	4	4	3	3	3	1	3	4	4	5	5	5	5	4	4	4	4	4	4	3	5	2	3	3	3	3	4	4	5	4	3	3	3	5	1	5	1	4
813			1				1																									4							5										5
814	1	5	1	1	1	2	1	2	4	3	4	3	4	4	4	3	3	3	4	4	3		4	3	4	3	5	4	4	5	3	3	4	3	3	4	3	4	5	5	3	3	3	3	4	2	4	1	4
815	1	5	1	1	2	2	1	2	4	2	3	1	3	5	5	4	5	5	3	4	5	4	3	4	4	4	3	5	4	2	4	4	3	3	3	4	3	3	5	5	3	1	2	2	2	4	3	3	4
816	2	5	1	2	1	2	1	1	4	3	4	3	3	2	4	5	3	3	3	3	4	5	3	3	2	3	2	4	4	4	4	5	3	3	4	3	3	3	5	5	4	3	2	3	3	1	2	3	4
817	1	4	1	1	1	2	1	2	3	2	3	3	2	2	2	2	1	3	3	3	3	4	4	3	3	3	3	2	2	2	2	3	1	1	3	4	4	2	4	4	3	1	1	3	3	2	2	3	3
818	2	5	1	2	1	2	1	1	4	2	2	1	0	0	0	2	0	4	0	1	1	2	3	1	3	2	4	3	3	2	3	5	2	1	2		4		5	5	5	3	0	0	3	0	2	0	2
819	1	6	1	2	2	2	1	2	3	3	3	3	4	3	3	4	2	3	3	3	4	4	4	3	3		3	4	3	3	2	4	1	3	2	3	3	4	3	3	3	2	1	4	4	0	3	3	3
820	1	2	1	2	2	2	2	2	3	2	2	2	2	5	4	4	2	3	4	3	5	4	4	4	4	3	3	4	4	5	3	4	3	4	5	4	4	4	4	4	3	2	2	3	4	2	4	1	3
821	1	6	1	1	1	2	2	1	4	2	4	4	4	4	4	5	2	4	4	4	5	0	4	4	4	3	4	4	4	4	5	4	4	4	4	3	5	4	5	5	5	3	3	4	3	2	4	1	2
822																																										2	3	3	4	1
823	2	5	1	2	1	2	2	1	2	1	3	3	0	0	0	2	4	4	1	1	3	4	3	3	4	4	4	3	0	0	3	4	0	0	1	3	1	4	4	4	3	0	0	4	2	1	0	4	3
824	1	4	2						2	1	4	2	2	2	4	4	4	2	3	3	4	3	4	4	2	4	2	2	4	5	2	4	1	1	3	3	2	4	3	5	2	3	1	4	3	3	5	3	3
825	1	6	2						3	3	1	3	3	5	5	5	5	5	3	3	3	3	5	3	3	5	3	3	3	3	3	5	3	0	3	3	3	5	5	5	3	0	3	0	3	3	3	3	3
826	2	1	1	2	2	1	2	1	4	4	4	4	4	2	3	3	3	4	3	3	5	5	4	3	2	2	4	4	3	3	4	5	3	4	4	2	4	3	4	4	3	3	4	2	3	3	3	4	4
827	2	6	1	2	1	2	1	1	4	2	3	3	3	4	2	3	0	0	3	3	3	1	4	3	3	5	3	3	3	3	4	3	3	3	3	3	3	4	5	5	3	3	3	3	3	0	3	0	3
828	2	2	1	2	2	2	2	2	4	4	3	3	2	4	4	4	4	3	3	0	5	4	3	5	4	1	0	3	0	5	3	5	1	0	1	3	5	4	5	3	0	0	3	2	3	5	3	4	5
829	2	5	1	1					5
830	2	6	1	1	1	1	1	1	5	3	4	5	5	4	3	4	2	5	2	3	4	3	4	3	3	3	3	3	3	4	4	5	3	3	4	3	3	3	5	5	4	3	3	4	5	0	4	1	3
831	2	5	1	2	2	2	2	2	3	3	3	3	3	3	3	3	3	3	3	3	5	5	5	5	5	5	5	3	3	3	3	5	3	3	5	3	5	3	3	5	3	3	3	3	3	0	3	3	3
832	1	5	1	2	1	2	2	1	3	2	3	2	4	4	4	3	2	4	4	3	2	3	3	3	2	4	3	3	3	3	4	4	2	2	3	1	2	1	3	4	2	1	3	0	4	1	3	2	2
833	2	3	1	2	2	2	2	2	2	0	1	1	4	2	4	2	0	2	4	2	3	2	3	2	0	4	1	2	3	3	0	4	0	0	5	4	2	4	4	5	4	1	1	5	4	3	3	2	4
834	2	5	1	1	2	1	2	2	2	0	2	2	4	4	4	2	1	1	0	2	5	5	5	1	2	5	4	3	3	4	1	5	5	2	3	0	0	4	5	5	5	1	1	4	2	0	1	0	4
835	1	4	1	2	1	2	1	2	1	1	2	2	3	2	2	3	2	2	2	3	3	3	3	3	1	2	2	2	2	2	2	4	1	1	3	2	2	3	4	4	3	1	2	4	3	1	2	4	3
836	2	5	2						4	4	4	4	4	3	3	3	3	3	3	3	3	4	4	4	4	3	4	4	3	4	4	4	3	2	3	3	3	4	4	4	4	3	4	1	3	1	3	3	2
837	1	2	1	2	2	1	2	1	2	2	2	2	2	2	2	3	1	1	2	2	2	4	2	2	3	4	4	3	3	5	2	3	2	0	3	4	4	5	4	2	0	0	2	4	4	1	3	1	5
838	2	4	1	2	2	1	1	1	4	3	4	4	4	2	3	3	2	2	3	3	5	5	4	3	3	3	4	4	4	5	3	3	3	3	4	3	3	3	5	5	4	3	3	3	4	4	3	2	3
839	1	4	1	2	2	2	2	2	3	3	3	4	4	2	3	4	4	3	4	3	3	4	4	3	2	3	3	3	2	2	3	4	3	3									3	2	3	2	2	2	3
840	1	3	1	2	2	2	2	2	3	3	2	4	1	2	2	5	2	3	5	2	5	5	4	5	5	4	5	5	4	5	4	5	4	3	5	5	5	3	3	5	0	1	3	2	5	2	4	1	2
841	1	6	2						2	0	0	0	0	3	3	3	3	3	3	4	4	4	4	4	1	1	3	1	1	1	0	4	1	1	3	1	1	1	1	3	1	0	0	0	0	0	5	0	0
842	1	5	1	2	2	2	2	2	3	2	3	2	2	3	2	3	2	3	3	2	4	3	3	3	2	2	3	4	3	3	2	4	2	3	2	2	3	2	3	3	2	2	1	4	3	1	2	3	2
843	2	6	2						2	2	3	3	3	4	3	3	3	3	2	2	1	2	2	2	2	2	2	2	2	2	3	3	2	1	2	2	2	2	3	3	2	1	3	0	2	1	3	3	1
844	2	5	1	2	1	2	1	1	2	1	3	1	4	1	2	2	3	4	1	2	4	4	4	4	4	4	3	3	3	3	2	5	3	2	4	3	3	4	5	5	4	2	0	2	3	0	3	0	4
845	2	5	1	2	1	2	1	2	1	1	2	2	1	0	0	0	1	1	2	0	1	2	1	1	1	1	2	2	2	1	2	4	0	1	1	1	1	0	0	0	0	2	1	2	1	0	1	0	0
846	1	5	1	2	2	2	2	2	5	4	3	5	4	3	3	3	3	2	3	3	5	4	3	4	3	3	3	3	4	4	3	5	2	4	5	3	5	5	5	4	1	1	3	2	3	4	3	2	2
847	1	3	1	2	1	2	1	2	3	3	3	4	3	5	3	5	3	3	3	3	5	3	2	3	4	3	4	3	4	4	4	4	2	2	3	3	4	3	4	3	3	3	3	3	4	2	4	2	3
848	2	4	2						1	1	2	5	1	5	4	3	2	3	4	2	5	5	3	3	5	1	2	2	2	2	4	5	4	0	2	2	1	1	2	5	1	0	3	4	5	0	5	2	2
849	2	3	2						1	3	5	5	4	4	3	5	4	3	4	5	4	4	4	4	4	4	4	4	4	4	4	4	4	4	5	4	4	4	4	4	4	4	4	1	5	1	4	0	3
850	2	6	1	1	1	1	1	1	3	3	3	3	4	3	4	3	3	4	3	3	4	3	3	4	4	4	3	3	3	3	4	4	3	2	3	3	2	3	5	5	3	2	3	3	3	2	3	3	3
851	2	5	1	2	2	1	2	1	3	3	3	2	2	2	3	2	1	1		3	3	1	2	2	2	3	2	2	2	2	2	2	1	0	2	2	1	1	5	5	3	1	2	1	2	1	2	2	3
852	2	2	1	2	2	2	2	1	3	2	3	3	1	2	3	3	2	2	4	2	4	4	4	5	2	4	2	2	3	2	3	5	3	1	4	2	5	1	4	5	3	1	2	3	5	1	3	3	2
853	2	5	2						3	0	3	3	4	0	3	3	1	3	3	3	3	4	4	4	4	4	3	3	3	4	2	5	2	2	3	2	3	3	5	5	5	0	1	3	4	0	3	1	4
854	1	3	1	2	1	2	2	2	4	4	4	4	5	4	4	4	3	3	4	4			4	4	3	4	4	4	4	4	4	5	5	3	4	4	5	5	5	4	4	4	4	1	4	1	4	1	4
855	1	5	1	2	1	2	2	2	3	2	3	3	4	3	4	4	3	3	4	3	4	3	2	4	2	3	3	3	5	5	2	4	0	1	4	5	5	4	5	5	2	1	3	2	3	3	3	3	4
856	2	6	1						3	2	3	3	3	3	3	4	3	4	3	3	2	3	3	3	3	3	3	4	3	3	3	4	2	2	3	2	2	3	3	3	3	2	3	3	3	1	3	3	3
857	2	6	1	2	2	2	1	1	3	2	3	3	3	3	3	4	3	3	3	3	3	3	3	3	3	3	3	3	3	3	3	4	3	2	3	3	3	3	5	5	3	3	3	3	3	1	3	3	3
858	1	5	1	2	2	2	2	2	3	3	3	3	3	3	3	3	3	3	3	3	3	3	3	3	3	3	3	3	3	3	3	4	3	3	3	2	2	3	3	3	2	3	3	3	3	3	3	3	3
859	2	4	1	2	2	2	1	2	3	3	3	3	4	4	4	3	4	4	3	3	4	4	3	3	3	3	3	2	3	2	4	4	2	3	2	1	3	2	4	5	3	2	3	1	3	2	3	2	3
860	1	4	1	2	1	2	1	1	1	1	3	3	3	2	3	3	1	2	1	3	4	4	3	2	3	5	4	1	2	4	1	4	2	1	3	4	4	4	5	5	3	2	2	4	4	2	4	2	5
861	1	5	2						3	0	0	0	0	5	5	5	5	5	5	0	0	0	3	5	5	5	5	3	5	5	5	5	5	5	5	5	5	4	5	5	3	3	5	0	0	0	5	0	0
862	1	6	1	2	2	2	2	1	4	4	4	4	5	3	1		4	5	2	4	3	5	3	3	4	4	3	2	3	4	5	5	4	4	4	3	4	4	5	5	4	2	3	0	4	0	2	3	3
863	2	5	1	2	1	1	2	1	5	4	4	1	5	4	3	3	0	0	5	3	5	5	4	5	2	5	3	3	3	4	5	5	3	3	3	4	2	2	5	5	1	2	5	0	4	0	3	3
864	1	5	1	2	2	2	2	2	3	1	3	3	3	3	3	3	3	5	3	3	2	4	3	3	3	3	3	3	3	3	3	3	3	3	3	3	3	3	4	4	4	4	3	3	3	0	3	0
865	2	6	1	2	2	2	2	2	4	0	3	0	3	0	3	3	0	5	3	3	5	3	4	3	3	3	3	3	3	4	0	4	3	0	4	0	3	0	5	4	3	0	0	0	4		0		3
866	1	5	1	1	1	2	1	1	3	3	3	3	3	3	4	3	3	3	3	3	4	3	4	3	4	3	3	3	4	4	3	4	3	3	3	4	3	3	4	4	3	3	3	3	3	3	3	3	3
867	1	5	2						4	3	4	2	4	3	3	4	2	3	4	4	3	4	4	4	4	4	4	3	4	2	2	4	2	2	4	4	4	4	4	4	4	3	3	4	4	1	3	2	3
868	1	6	1	1	1	2	1	2	3	0	2	3	3	1	0	3	2	2	0	3	3	3	3	2	3	3	3	3	3	2	4	4	3	3	3	2	3	3	4	4	4	2	3	0	3	1	3	0	1
869	2	6	1	2	2	2	2	2	3	3	3	4	3	4	3	3	3	3	3	4	4	4	4	3	3	3	3	3	3	3	3	4	3	2	3	2	3	2	4	4	3	1	3	4	4	3	4	3	3
870	1	5	1	2	2	2	2	2	4	3	4	4	4	5	4	5	5	4	4	4	5	5	4	4	4	4	4	4	4	4	4	5	3	5	4	4	4	5	5	5	5	4	5	1	4	1	3	2	2
871	2	5	1	2	2	2	1	1	3	3	3	3	4	2	2	3	0	3	3	3	4	3	4	3	5	5	3	3	3	3	3	4	3	3	3	3	3	3	4	4	3	2	2	3	3	0	3	3	3
872	2	6	2						3	3	4	3	3	4	3	3	4	1	3	2	2	4	4	2	3	2	2	2	1	1	3	3	1	1	0	3	2	1	3	4	3	1	1	1	3	2	0	1	2
873	1	5	1	2	1	2	1	1	4	3	2	4	4	5	4	4	3	3	3	5	4	5	4	4	4	4	4	5	4	5	3	4	3	4	4	5	4	5	4	4	3	3	4	3	4	1	5	0	2
874	2	5	2						5	5	5	5	5	5	4	3	5	5	3	3	5	5	5	3	3	3	3	5	3	3	3	5	3	4	1	3	3	1	4	4	3	3	2	2	5	0	3	1	4
875	2	4	1	2	2	2	1	1	3	3	3	3	4	0	0	3	0	0	2	5	5	5	5	3	3	5	3	3	3	5	3	3	3	3	4	5	3	4	5	5	5	4	3	0	3	0	0	5	0
876	1	6	1	2	1	2	2	2	3	2	3	2	3	3	2	3	3	3	2	2	3	2	2	3	3	3	3	3	3	3	3	4	2	2	3	3	2	3	3	3	3	2	2	4	4	0	3	3	0
877	1	3	2						3	0	3	2	3	4	3	4	3	4	3	4	5	3	3	4	1	3	3	4	5	5	2	5	3	3	4	3	3	5	5	5	2	4	3	4	5	0	4	2	0
878	1	2	2						3	1	2	4	4	4	4	4	3	3	3	3	3	3	4	3	2	3	4	3	3	3	4	4	3	3	4	2	4	2	4	4	4	3	3	2	4	2	4	2	4
879	1	6	1	2	1	2	2	2	2	4	2	3	2	3	4	4	1	4	1	2	3	1	2	4	2	2	2	3	2	4	4	3	1	2	3	1	2	3	3	3	1	2	3	2	3	3	4	1	5
880	2	2	1	2	2	2	2	2	5	5	4	5	3	4	3	2	1	5	5	3	5	3	4	4	2	3	3	3	2	3	1	4	3	2	4	2	3	4	5	4	2	3	3	2	4	1	3	1	4
881	2	6	1	2	1	2	1	1	3	0	3	3	3	2	0	3	2	4	3	3	2	2	2	3	3	3	3	2	3	3	2	4	3	2	2	3	2	3	4	4	4	2	3	3	4	0	0	2	2
882	2	6	1	2	1	2	1	2	3	3	3	3	3	3	3	3	3	3	2	4	4	3	3	4	3	3	3	4	4	4	4	5	3	4	4	4	3	4	4	4	4	3	3	2	3	3	3		2
883	2	2	1	2	2	1	1	2	4	4	4	4	3	4	4	4	2	2	3	4	5	5	3	3	3	4	4	3	3	2	4	4	1	1	1	2	2	2	4	5	3	2	3	3	3	2	2	2	4
884	1	5	2						3	4	4	4	5	5	5	5	5	5	5	5	3	5	5	5	5	5	5	5	4	4	5	5	4	5	4	5	5	5	5	5	5	4	4	1	3	0	3	1	5
885	2	5	1	2	1	2	1	2	4	3	3	4	3	0	3	4	3	3	4	4	5	5	5	3	3	4	4	4	4	4	4	5	3	3	4	5	5	5	5	5	5	3	3	3	4	0	3	3	3
886	1	4	1	2	2	2	2	1	3	3	3	3	2	2	4	4	3	4	4	3	4	4	4	3	3	3	3	3	3	4	2	4	2	2	3	3	3	3	3	3	3	2	3	3	4	0	4	3	4
887	2	3	1	2	2	2	1	2	3	2	0	1	3	3	3	1	2	3	4	3	4	1	3	3	3	3	2	3	3	3	1	4	0	0	4	2	1	1	5	5	3	0	4	4	3	0	2	0	1
888	2	5	2						4	3	3	3	3	2	3	3	3	3	3	3	4	4	4	4	3	3	3	3	3	3	3	4	3	3	3	3	3	3	4	4	3	3	2	3	3	2	2	3	3
889	1	5	1	2	2	2	2	2	3	0	3	5	5	0	0	5	0	0	0	3	5	5	3	3	3	3	5	0	0	0	0	5	0	0	3	5	3	0	5	3	0	0	0	3	3	0	0	3
890	2	6	2						3	0	3	3	3	3	4	2	2	4	4	3	5	5	3	3	3	3	3	3	4	4	3	4	3	1	3	2	3	3	4	4	3	0	0	4	3	0	3	1	3
891	2	5	1	2	2	2	2	1	3	3	3	3	3	2	1	2	2	2	2	2	3	3	3	3	3	3	3	3	3	3	2	4	3	1	3	0	0	0	5	3	3	0	4	4			3	2	3
892	2	4	1	2	2	2	2	2	3	3	3	3	4	3	3	3	3	3	2	3	4	4	3	2	4	4	3	3	3	3	3	4	2	3	3	3	3	3	4	4	3	2	3	3	3	3	2	3	3
893	2	1	2						3	1	2	3	3	2	3	2	1	2	3	3	3	3	3	3	3	3	4	3	2	3	2	3	2	0	3	3	2	2	5	5	4	1	2	2	3	0	3	3	3
894	1	1	1	2	2	2	1	1	0	2	0	0	4	5	5	5	5	5	5	0	1	3	0	5	5	0	0	5	5	5	5	5	3	3	5	5	5	5	5	3	2	4	4	0	0	4	1	4	0
895	2	2	1	2	2	2	2	2	5	3	4	5	3	3	3	3	2	2	2	3	4	4	4	4	4	3	3	2	2	3	3	4	3	1	4	3	2	3	5	4	5	1	5	1	3	0	3	3	2
896	2	5	1	1	1	2	2	1	4	4	5	5	5	0	0	1	0	1	4	4	5	5	5	5	4	4	4	4	4	5	4	5	3	3	5	3	5	3	5	5	5	3	3	4	5	0	3	2	3
897	2	5	1	1	1	2	2	2	4	4	3	4	4	3	3	3	2	3	3	3	4	4	4	3	3	4	3	3	3	3	3	4	3	3	3	3	2	4	4	4	3	3	3	3	4	0	3	3	4
898	2	5	2						4	4	4	3	3	2	1	2	1	3	2	3	3	3	3	3	3	2	3	3	3	3	3	3	2	3	3	3	3	3	4	4	4	3	3	1	3	0	3	0	1
899	2	2	2						5	2	4	5	1	3	4	4	5	5	4	3	5	5	5	4	5	5	3	4	3	5	5	4	3	1	5	1	0	0	5	5	4	0	4	2	5	0	4	1	0
900	2	5	2						4	3	4	4	3	2	1	1	2	3	4	4	4	5	5	4	4	4	4	3	4	4	4	5	4	3	4	4	4	4	5	5	4	4	5	3	4	0	3	1	1
901	2	6	1	2	2	2	2	1	5	3	4	4	5	4	0	5	0	3	3	3	2	5	3	3	2	2	3	1	1	1	1	5	3	1	3			4	5	5	5	1	1	3	4	1	3	0	5
902	2	5	1	2	2	2	2	1	3	3	4	4	3	3	3	2	5	5	3	2	2	2	3	2	1	3	2	2	2	2	3	5	2	0	4	1	1	4	5	5	5	1	3	4	5	0	2	3	4
903	2	6	2						1	0	0	0	1	4	5	5	5	5	5	1	3	4	4	4	0	0	1	5	4	5	1	5	1	0	3	5	3	5	5	4	4	0	0	0	0	3	1	0	4
904	2	5	2						3	1	3	1	1	1	2	3	1	4	4	4	5	4	5	4	3	1	3	3	3	4	1	5	1	1	5	3	3	2	5	5	4	1	2	3	4	0	3	1	1
905	1	6	2						4	3	2	3	3	3	4	4	3	3	3	3	3	3	3	4	4	3	4	4	3	3	3	4	3	3	4	3	3	3	3	3	3	3	2		3	3	2	3	3
906	1	5	1	2	1	2	1	1	5	5	5	5	5	5	5	3	4	5	5	5	3	4	5	5	5	5	5	5	5	5	5	5	5	5	5	5	5	5	5	5	5	5	5	3	5	1	5	0	3
907	2	4	1	2	2	2	2	2	4	3	3	5	5	0	0	3	1	1	3	5	5	5	5	4	5	3	5	5	3	4	3	5	3	3	5	4	4	3	5	5	5	2	5	2	3	0	3	3	0
908	2	6	1	2	1	2	1	2	5	3	4	1	5	4	4	5	3	5	4	5	4	5	5	4	4	4	4	4	4	3	4	5	3		3	3	4	5	5	5	4	5	4	1	5	0	5	0	0
909	2	5	1	2	1	2	1	1	3	3	3	2	2	3	2	3	2	2	1	3	4	4	4	4	2	3	2	3	3	4	4	4	2	2	3	2	3	4	4	4	4	3	2	3	3	1	2	3	3
910	2	2	1	2	1	2	1	2	5	5	5	3	4	1	3	2	1	3	4	3	5	4	5	5	4	5	4	4	3	5	3	5	3	3	4	1	4	0	5	5	4	2	3	1	4	0	3	2	3
911	1	5	2						3	2	3	2	3	3	3	4	3	3	3	2	3	3	3	3	3	3	0	1	2	3	3	4	3	3	3	3	2	2	3	2	4	2	3	3	3	4	2	3	4
912	1	3	1
913	2	4							3	2	3	3	4	2	3	3	3	4	3	3	3	1	3	3	2	1	2	2	2	2	2	4	2	1	2	2	3	3	4	4	2	2	2	3	3	3	2	2	3
914	1	2	1	2	1	2	2	2	3	2	3	2	2	2	2	3	3	2	3	3	4	3	4	4	3	3	3	4	3	4	2	3	2	2	4	3	3	3	4	3	3	2	3	3	3	3	3	3	3
915	1	2	1	2	2	2	2	2	2	0	3	3	2	3	3	3	2	3	3	3	3	3	3	4	3	3	3	1	2	3	3	3	3	2	2	1	2	1	3	3	3	2	3	3	3	0	3	3	1
916	2	4	1	2	2	2	2	2	3	3	3	2	2	3	3	3	2	4	4	3	4	4	4	3	3	4	3	3	3	3	3	4	2	2	3	4	3	3	3	4	3	2	2	4	4	3	2	3	4
917	2	3	2						3	3	3	4	2	4	4	4	4	5	3	3	5	3	3	3	3	3	3	3	3	4	3	5	1	2	3	0	1	1	5	4	1	1	5	2	3	1	3	2	1
918	2	5	1	2	2	2	1	1	5	3	3	4	5	5	4	4	5	4	3	5	4	4	5	3	4	5	5	4	4	5	4	5	3	1	5	3	3	2	5	5	5	2	3	2	3	0	3	0	1
919	1	5	1	2	1	2	2																																				3		3	3	3	1	2
920	1	3	1	2	1	2	1	1	3	3	3	4	3	4	3	3	3	3	3	4	3	3	3	3	4	4	3	3	4	3	2	5	4	4	4	3	3	3	3	3	2	3	3	3	4	3	4	3	2
921	2	4	1	2	2	1	2	1	1	0	0	5	4	3	0	1	1	5	4	1	5	5	5	5	5	5	5	5	5	5	0	5	3	0	5	5	1	0	1	5	1	0	0	2	5	1	0	5	5
922	1	6	2						5		4	5	5	3	4	5	5	5	4	4	5	5	5	5	4	4		3	4	4	2	5	2	2	0	0	0	2		4	2	0	2	4	4	0	5	0	2
923	1	4	2						2	2	3	2	3	2	3	3	3	2	3	3	4	3	3	4	3	2	3	3	3	3	3	4	2	3	2	2	3	2	2	3	3	3	4	1	2	1	2	1	1
924	2	5	1	2	1	2	1	1	3	3	2	3	3	3	3	3	4	4	3	3	4	3	3	3	4	4	3	3	3	2	2	4	2	2	3	3	3	3	5	5	3	3	2	2	3	2	2	2	3
925	1	5	1	2	2	2	1	2	4	3	3	3	4	3	3	3	3	3	4	3	2	3	3	3	3	4	3	3	3	3	2	3	2	2	3	2	2	2	3	3	2	2	3	3	2	3	3	3	3
926	1	2	1	2	1	1	2	1	3	2	3	4	3	4	3	4	2	2	2	3	2	3	4	3	2	1	3	2	4	4	3	5	3	1	4	2	3	2	2	4	3	1	2	3	4	1	2	3	4
927	2	5	1	2	2	1	2	1	3	2		3	3	2	1	0	2	3	3	0	3	4		3	3	3	3			4	2	5	1	0	4	3	0	3	5	4	4	0	1	2	3	0	3	1	3
928	2	4	1	2	2	2	2	2	4	2	2	2	4	3	3	3	2	3	2	3	4	4	4	2	3	4	3	3	4	4	3	4	3	1	4	4	2	1	5	4	3	1	3	1	3	1	2	2	3
929	2	5	1	2	1	2	2	2	4	4	4	4	4	3	3	3	3	3	3	3	4	4	4	4	4	4	4	4	4	4	4	4	3	3	4	3	3	3	4	4	3	3	3	4	4	2	3	3	2
930	1	1	2						2	2	2	2	2	3	2	1	1	2	1	2	1	4	2	1	0	1	1	0	1	1	0	2	0	0	2	0	0	1	2	1	1	0	1	4	3	3	2	5	4
931	1	2	2						3	4	3	4	4	3	2	4	1	2	2	4	5	5	4	4	3	2	4	3	3	3	3	4	3	3	5	2	4	2	2	4	1	0	1	4	2	1	3	3	2
932	2	6	1					1	4	0	4	4	5	5	1	2	1	1	1		4	4	3	3	2	3	4	4	3	4	4	5	4	3	2	4	1	5	4	4	4	2		3		1	3	2	1
933	2	3	1	2	2	2	2	2	4	4	3	3	2	5	4	3	3	3	4	4	3	4	3	4	4	4	4	2	3	3	3	4	3	1	3	4	2	2	4	3	2	2	3	2	3	1	3	3	2
934	2	4	2						3	3	3	3	4	3	2	2	1	3	3	3	4	4	4	4	3	4	3	3	4	3	3	4	2	2	4	3	3	3	5	5	3	2	3	3	3	1	3	3	4
935	1	5	1	2	2	2	2	2	3	2	3	2	2	3	3	3	2	2	3							4	4	3	2	3	3	4	3	3	4	4	3	3	4	4	3	3	0	2	3	0	3	3	2
936	1	6	1	2	2	2	2	1	3	0	0		4	3	1	2	1	4	4		2	0	0	3	3	1	2	1	1	3	3	4	0	0	3	4	1	5	5	4	2	0	0	2	3	1	4	1	2
937	2	5	1	2	2	2	2	1	5	5	2	1	5	3	2	4	1	2	1	0	3	1	0	1	0	1	0	0	0	0	2	4	0	0	0	2	0	0	5	4	4	0	0	2	2		0	5	5
938	2	4	1	1	1	2	1	1	4	4	4	4	3	2	2	4	3	3	3	4	4	4	4	4	4	4	3	3	4	4	3	4	3	4	4	3	3	2	4	4	2	2	4	2	4	2	3	3	3
939	2	5	1	2	2	2	1	1	3	1	3	3	3	0	0	2	0	4	3	4	4	5	5	4	4	4	4	4	4	4	3	5	2	0	4	4	3	4	5	5	5	4	3	3	3	0	2	2	2
940	2	4	1	2	1	2	2	2	3	3	3	3	4	3	3	2	2	3	4	4	4	4	4	4	4	4	4	4	3	3	4	4	4	3	5	3	4	4	4	4	2	3	3	2	4	1	2	2	2
941	2	5	2						3	3	3	3	3	3	3	3	3	3	3	3	3	3	3	3	3	3	3	3	3	3	3	3	3	3	4	3	3	3	3	3	3	3	3	3	3	1	3	3	3
942	2	6	2						3	3	3	3	4	4	4	4	4	4	4	4	4	4	4	3	4	4	4	3	3	3	2	4	4	3	3		2	2	5	5	5	4	3	3	2	0	4	1	3
943	1	6	1	2	2	2	2	2	4	2	4	4	5	4	3	3	4	4	3	3	4	4	4	4	3	4	4	4	4	4	3	5	3	2	3	4	4	4	4	3	3	2	3	3	4	1	4
944	2	2	1	2	1	2	2	1	3	3	3	3	3	2	3	3	2	2	2	3	4	5	3	3	4	4	4	2	2	2	3	5	3	1	2	4	3	3	4	4	3	2	2	2	5	0	1	4	2
945	2	4	1	2	1	2	1	1	4	4	4	4	1	1	3	3	1	1	3	4	5	5	5	5	5	5	5	4	4	5	4	5	3	3	5	5	5	5	5	5	5	3	3	4	3	0	3	1	3
946	2	3	1	2	1	2	2	2	3	3	3	3	4	5	4	3	3	4	3	4	4	5	3	4	3	3	3	3	2	5	3	3	2	3	3	4	3	4	4	5	4	3	3	3	3	3	4	2	2
947	2	5	1	2	1	2	1	1	3	2	3	3	4	4	3	4	4	3	1	2	3	4	3	1	1	3	0	1	3	1	3	4	5	5	3	2	1	1	4	4	3	0	2	0	1		1	4	2
948	2	5	1	2	1	2	1	1	4	4	3	4	4	4	4	4	2	2	1	3	5	5	3	1	1	4	4	3	2	2	3	5	3	3	3	2	3	3	5	5	4	3	3	3	4	3	2	3	1
949	1	5	1	2	1	2	2	2	4	1	4	2	3	3	4	5	3	2	4			5				3	4	5	4	4	4	5	2	2	2	4	2	4	5	5	2	2	5	3	4	2	3	1	1
950	2	1	1	2	1	2	1	1	4	4	3	5	5	4	2	3	2	2	3	3	5	5	4	3	1	1	2	2	2	4	3	5	2	1	4	2	1	1	4	5	5	3	4	3	4	2	3	4	5
951	1	6	2						1	1	1	4	4	4	3	4	3	4	2	3	2	3	2	4	3	2	2	3	2	4	4	3	3	2	2	3	3	3	4	3	3	1	1	4	2	3	2	2
952	2	3	2						4	4	3	4	4	2	2	4	4	3	5	4	5	4	4	4	5	4	5	4	4	5	5	5	4	5	5	3	3	3	4	4	4	4	4	1	3	3	1	4	2
953	2	2	1	2	2	2	2	2	2	2	3	3	3	4	3	3	1	3	3	3	4	4	4	4	4	4	5	3	3	3	1	3	1	0	4	1	1	1	4	3	3	2	1	5	3	0	3	1	3
954	2	5	1	2	2	2	2	2	3	3	3	3	5	3	3	3	3	3	3	3	3	3	3	3	3	3	3	3	3	3	3	3	3	0	3	3	3	3	5	3	3	0	0	3	3	3	3	3	3
955	2	4	1	2	1	2	2	1	5	4	3	3	4	4	4	4	4	3	4	3	4	4	4	4	5	0	4	5	4	3	4	5	4	5	4	4	4	3	5	5	4	5	5	1	5	1	2	3	3
956	2	4	2						3	2	2	3	3	3	2	3	2	3	3	4	4	3	3	3	3	4	3	3	3	3	2	3	3	2	4	3	3	3	5	4	2	2	3	2	3	2	3	4	1
957	1	5	1	1	1	2	2	2	1	1	2	3	1	4	3	4	3	4	4	4	5	5	4	4	4	3	4	5	4	5	4	5	3	3	3	4	4	4	4	5	2	3	5	2	4	1	4	1	1
958	2	6	1					1	3	2	3	3	4	2	2	3	2	3	3	3	4	5	3	4	4	4	4	3	3	3	3	4	2	1	3	3	2	4	5	5	3	2	3	2	3	1	2	3	2
959	2	5	1	1	1	2	1	1	3	3	3	3	4	5	1	2	1	5	5	3	5	5	5	5	5	5	5	5	3	1	0	5	0	0	5	5	5	5	5	5	4	1	3	3	4	0	3	3	5
960	1	4	2						4	2	2	2	3	2	3	4	3	3	3	3	4	3	3	4	3	4	3	3	3	3	2	4	3	2	3	4	3	2	4	4	1	1	1	4	4	2	2	4	3
961	2	4	2						3	3	2	3	5	5	0	0	2	0	0	1	0	0	3	0	2	1	0	0	0	0	0	4	0	0	0	5	0	0	5	3	0	0	1	4	3	0	0	5	3
962	2	3	1	2	2	2	2	2	4	3	3	4	4	4	3	3	1	4	4	3	5	5	4	3	2	4	4	3	4	4	4	5	1	1	4	4	3	2	5	4	2	4	3	2	3	3	4	0	4
963	2	6	1	2	1	2	2		5	4	4		4	5	4	4	4	4	4	5	4	5	5	5	5		5	5	5	5	5	5	4	4				4	5	5	2		4	0	4	0	3	0	4
964	1	6	1	2	1	2	1	1	3	3	3	3	2	2	5	3	2	3	2	3	5	3	3	3	3	3	4	4	3	4	3	3	1	3	2	3	0	3	2	3	0	2	2	3	4	1	5	1	2
965	1	5	2						4	2	3	3	4	2	3	3	1	2	3	4	4	3	3	3	3	3	3	4	3	4	3	4	2	2	4	3	3	2	3	4	4	2	3	3	4	1	3	2	2
966	2	2	2						3	2	3	3	3	4	5	5	2	4	4	3	4	2	4	3	2	3	4	2	3	3	1	4	3	2	4	5	3	3	4	3	1	0	1	4	3	1	3	2	5
967	2	6	1	2	1	2	1	1	5	3	3	3	3	1	3	1	3	3	2		3	3	3	3	3	3	3								0	3	0	3	5	5	5	3	3	0	5	0	3	0	3
968	2	3	2						3	4	3	4	4	3	2	2	2	2	3	3	3	3	4	2	1	2	2	2	3	3	3	4	3	2	4	2	2	2	5	4	4	3	3	0	4	2	1	2	4
969	1	6							5	0	5	0	3	3	0	0	2	4	0	4	5	5	4	4	3	5	4	3	3	3	4	5	2	2	3	2	0	2	4	5	3	0	0	0	5	0	3	0	0
970	2	6	1	2	1	2	1	1	3	0	3	3	5	4	2	3	0	2	2	4	3	5	4	4	3	3	3	2	4	5	1	4	1	0	3	3	2	2	4	5	5	5	1	5	5	0	3	1	5
971	1	6	1	2	1	2	1	1																											5	3	4	3	4	5	3	3
972	2	3	1	1	1	2	1	1	5	4	2	2	4	5	5	5	1	4	4	4	2	2	3	3	3	2	3	2	2	3	0	4	3	3	3	2	4	2	5	5	4	2	3	2	4	1	3	1	1
973	1	4	1	2	2	2	1	2	3	2	3	3	3	3	3	4	3	3	3	3	3	3	3	3	3	3	3	4	3	3	2	4	2	2	3	3	2	2	4	4	2	0	3	3	4	3	3	1	3
974	1	5	1	2	2	2	1	2	4	2	4	4	4	3	3	4	2	2	3	5	4	5	5	4	5	3	4	2	4	4	3	5	2	1	3	3	5	4	5	4	4	2	2	4	5	3	2	4	4
975	2	6	1	2	1	2	1	1	3	3		3	1	2	2	3	3	3	0	3	4	5	3	3	4	3	3	3	4		5	5	3	1	3	2	2	5	5	5	3	0	5	1		0	0	1	3
976	1	2	1	2	1	2	2	2	5	4	5	4	3	1	5	5	1	5	3	3	3	4	5	3	0	4	4	4	2	4	4	5	2	0	4	4	5	5	3	2	4	0	4	4	5	1	0	4	4
977	1	2	2						3	2	2	4	2	3	2	3	1	4	3	2	5	4	3	4	2	2	5	3	5	5	3	5	3	3	5	5	3	2	2	4	2	4	4	2	5	0	3	2	2
978	1	1	1	2	1	2	2	1	4	3	4	5	4	5	4	5	3	4	3	3	4	4	3	3	5	4	5	5	5	3	2	3	4	4	5	4	5	2	4	4	1	3	3	4	5	3	2	0	5
979	1	4	1	1	1	2	2	2	4	4	3	3	3	4	4	4	3	4	3	4	3	4	4	3	3	3	3	4	3	4	4	5	3	3	4	3	3	3	4	4	2	3	3	3	4	2	4	1	2
980	2	5	2						2	0	2	2	4	3	4	5	0	3	3	3	5	3	3	3	3	3	4	3	4	4	2	5	1	0	3	3	3	3	5	5	4	0	3	3	4	0	1	1	3
981	1	6	1	2	1	2	1		4	4	4	3	5	3	3	4	2	4	3	4	3	4	5	4	4	4	4	5	4	5	4	5	3	3	4	4	4	4	4	5	4	3	1	4	4	1	4	3	3
982	1	5	1	2	2	2	2	2	4	5	3	3	4	3	5	5	5	5	4	5	4	5	4	3	1	3	4	2	2	4	4	4	1	2	1	4	1	1	4	1	4	5	2	2	3	4	4	5	5
983	2	5	1	1	1	1	2	1	4	4	3	5	3	0	0	0	3	3	3	3	3	3	3	3	4	4	4	4	3	0	5	5	3	3	4	4	3	3	3	3	3	3	4	0	3	0	3	0	0
984	2	4	1	2	2	2	1	1	3	3	3	4	3	2	3	2	1	2	2	2	3	4	2	3	3	4	3	3	3	3	3	3	2	2	2	2	2	3	4	4	4	4	3	3	4	2	3	2	3
985	2	4	1	2	1	2	1	1	3	3	3	3	0	3	3	3	1	3	4	3	4	5	4	5	4	4	4	3	4	5	3	5	3	4	4	4	4	4	5	5	5	3	3	3	5	1	3	1	3
986	2	6	1	1	1	1	2	1	3	1	3	3	4	3	2	3	0	2	1	3	3	4	4	2	1	4	3	2	4	3	2	5	2	1	4	2	2	2	4	4	2	1	1	4	3	0	3	1	4
987	1	3	1	1	1	1	1	2	3	0	1	3	4	4	5	4	4	3	3	3	3	3	3	3	3	3	3	3	3	3	1	4	2	1	4	2	1	1	1	1	1	0	2	3	3	1	2	3	1
988	1	3	1	2	1	1	1	1	5	3	3	3	3	3	4	5	2	3	3	4	5	5	4	5	5	5	5	5	5	5	4	5	3	2	4	5	3	3	5	4	3	3	1	3	3	2	3	3	3
989	2	5	1	2	1	2	1	1	5	2	1	2	5	5	2	4	1	3	3	4	5	5	4	3	3	4	4	4	4	5	2	5	1	1	4	4	4	2	5	5	2	2	2	4	4	0	4	1	4
990	2	1	1	2	1	1	1	1	5	4	5	4	4	4	3	5	0	2	0	0	0	1	1	0	0	0	1	2	2	1	3	4	0	0	3	2	1	1	3	5	5	0	1	4	3	1	5	5	5
991	2	2	1	2	2	2	1	2	4	3	3	3	2	4	3	3	5	5	3	3	3	2	3	3	2	2	2	3	3	4	4	5	2	3	4	3	3	2	5	4	3	3	3	1	3	4	5	3	3
992	1	6	1	2	2	2	2	2	3	3	3		3	3	2	4	2	3	4	4	4	4	4	3	3	3	3	4	4	4	3	4	2	2	4	3	4	4	4	5	5	2	3	3	5	0	4	3	4
993	2	2							3	2	3	4	4	2	1	1	1	1	3	3	3	3	3	3	3	3	3	3	3	4	4	4	3	3	3	3	3	3	4	4	4	4	1	1	1	0	1	3	1
994	2	5	1	2	2	2	2	2	4	3	4	4	4	3	3	4	2	4	3	3	4	4	4	3	3	4	4	3	3	4	3	4	2	2	3	3	4	3	4	4	4	3	2	4	4	1	3	2	3
995	2	6	1	2	2	2	1	1	5	4	4	3	4	0	0	4	0	3	5	3		5	3	3	3	4	0	2	3	4	4	5	2	0	4	3	0	5	5	5	0	0	3	3	4	0	4	3	3
996	2	6	2						3	0	3	1	4	3	3	1	1	2	3	3	3	3	4	4	3	4	3	2	4	4	1	4	1	1	3	4	3	3	4	4	2	1	2	3	3	3	3	3	4
997	2	5	1	2	1	2	1	1	3	2	2	2	0	2	3	2	3	5	4	3	5	4	4	5	4	5	4	4	5	5	3	5	2	2	3	5	3	5	5	5	4	0	1	4	4	0	3	0	4
998	1	2	2						4	3	4	4	2	4	4	5	1	4	3	5	5	5	5	3	5	4	5	5	5	4	3	5	4	4	5	4	5	2	4	4	2	3	3	3	3	1	4	4	1
999	1	4	1	1	1	2	2	1	3	3	3	4	3	3	4	3	2	2	4	4	4	3	3	4	4	4	4	3	4	4	4	4	4	4	4	4	4	4	4	4	2	4	3	3	3	3	2	4	3
1000	2	5	1	2	2	2	2	2	3	2	5	4	3	2	3	3	3	3	4	3	3	3	3	5	5	5	5	4	4	3	5	5	4	3	5	4	3	2	5	5	3	2	2	2	2	1	3	3	3
1001	2	2	2						3	3	3	3	4	3	3	3	3	3	2	3	2	4	4	3	4	3	3	3	3	3	2	4	2	2	3	4	3	3	5	4	3	2	3	3	4	2	2	3	3
1002	2	4	1	2	2	2	2		3	5	2	0	1	1	3	3	3	3	3	5	5	5	5	3	4	5	4	3	5	5	3	5	3	0	5	3	3	3	5	5	3	0	1	4	3	5	3	0	2
1003	1	1	1	2	1	2	2	1	3	3	3	3	3	2	3	3	1	3	2	3	3	3	3	3	3	3	3	3	3	3	2	4	2	2	3	3	2	3	2	3	2	0	4	3	4	3	3	2	3
1004	2	6	1	2	2	2	2	2	2	1	3	2	3	1	1	2	1	1	2	3	2	1	3	1	4	4	3	1	2	3	1	5	1	1	3	2	1		4	4	4	1	1	2	1	1	2	4	3
1005	2	4	1	2	2	2	2	2	3	3	3	5	1	0	3	3	1	1	1	3	3	1	1	3	3	3	3	3	3	1	5	5	3	3	2	3	4	5	5	4	3	2	3	3	3	5	3	3	5
1006	2	5	2						4	1	3	3	4	3	3	4	2	4	4	3	4	4	4	4	3	3	4	4	3	4	4	4	3	3	3	4	4	3	4	4	3	3	4	1	3	0	1		1
1007	2	5	1	1	1	1	2	2	4	3		0	3	3	1	3		1	3	3	4	5	4	3	3	3	4	4	3	3		5	3	2	4	3	3	3	5	5	3	2	3	0	3	4		3	2
1008	2	5	1	2	2	2	2	2	5	5	5	5	5	4	3	3	4	3	3	4	4	4	5	3	3	3	4	4	4	4	5	5	3	4	4	3	3	1	4	5	3	4	4	0	5	3	3		2
1009	2	3	2						4	4	4	3	4	5	5	4	5	4	2	2	4	5	4	2	3	3	3	4	3	2	4	4	3	3	3	4	4	4	5	5	3	4	4	1	4	1	3	3	3
1010	1	5	2						4	3	3	3	3	4	3	3	3	4	2	3	4	4	4	3	3	3	3	3	3	4	3	4	3	3	3	3	4	3	3	3	3	3	3	3	4	3	3	3	3
1011	2	3	1	2	2	2	2	1	1	0	0	0	2	3	3	3	0	4	2	0	5	2	0	2	0	0	0	0	4	0	0	4	0	0	4	0	0	0	2	5	2	0	1	4	2	1	1	5	5
1012	2	4	1	1	1	2	2	2	5	4	2	5	5	5	5	5	5	5	5	3	4	5	3	4	4	1	4	4	3	2	4	3	3	2	3	2	0	1	4	5	2	3	5	0	4	1	0	4	3
1013			2						2	3	3	3	3	3	3	3	3	3	3	3	3	3	3	3	3	3	3	1	3	3	3	3	2	4	3	3	3	3	3	5	4	1	3	5	3	0	1	4	2
1014	2	5	1	1	1	2	1	2	3	3	3	3	3	3	3	3	3	3	4	3	3	5	4	4	4	4	4	3	3	4	3	4	2	2	3	3	2	3	4	4	3	3	2	0	3	3	2	5	3
1015	2	5	1	2	1	2	2	2	4	4	5	3	3	4	1	3	0	3	3	3	5	5	4	4	4	4	5	4	4	3	4	5	3	3	3	4	3	3	5	5	5	3	3	3	4	0	4	3	3
1016	2	6	1	2	2	1	2	2	2	3	2	3	4	4	4	4	4	2	3	1	1	2	4	3	2	2	2	1	1	1	2	3	2	1	1	1	1	1	5	4	4	1	1	3	2	3		2	2
1017	2	5	1	2	2	1	1	1	5	4	3	3	4	4	4	4	4	4	5	4	3	5	4	5	3	3	4	4	5	5	5	5	4	4	3	4	4	3	5	5	3	4	5	0	4	2	3	3
1018	2	2	1	2	1	2	2	1	4	2	4	1	2	1	2	4	2	5	4	4	4	5	4	4	3	3	4	4	4	4	2	5	3	3	4	4	5	5	4	4	4	3	3	1	3	1	2	3	2
1019	2	4	1	2	1	2	1	1	5	3	4	4	4	3	2	3	1	4	3	4	4	4	4	3	3	4	4	3	4	3	3	5	3	1	5	5	3	3	5	5	5	0	2	4	4	0	3	3	2
1020	2	2	1	2	1	2	1	2	3	2	2	2	4	4	2	3	3	3	4	2	4	4	4	4	4	2	4	3	4	5	3	5	3	1	4	3	1	1	5	5	3	1	3	1	3	1	3	2	1
1021	1	2	2						3	1	2	2	1	1	4	5	1	4	4	3	3	4	4	4	4	4	2	3	4	4	3	5	4	1	3	4	2	1	3	5	3	0	2	3	3	1	2	2	1
1022	2	6	1	1	1	1	1	2	5	5	5	5	5	5			5	5	5	5	5	5	5	5	5	5	5	5	0	5	5	5	5	1	5	5	5	5	5	5	5	5		3	5	5	5	5	5
1023	2	5	2						3	1	2	3	4	4	4	4	3	4	4	3	4	3	4	4	3	4	4	2	4	4	4	5	3	1	4	1	3	1	5	5	4	1	2	3	3	1	3	2	4
1024	2	5	1	2	2	1	1	2	5	4	3	3	4	4	4	3	3	3	4	3	4	3	4	3	4	4	3	3	3	3	3	4	2	2	3	2	3	3	4	3	3	1	2	3	4	1	3	3	4
1025	1	1	1	2	2	2	2	1	4	5	3	5	4	3	5	3	4	4	3	3	4	3	3	3	2	2	2	4	3	4	3	5	2	2	3	2	2	3	5	5	4	2	3	3	4	1	4	1	4
1026	1	6	2						4	4	4	4	4	4	3	4	4	4	4	3	4	4	4	4	3	3	3	4	4	4	3	5	2	2	3	3	2	2	4	4	2	0	3	3	5	0	4	0	3
1027	2	3	1	1	2	2	2	2	3	2	2	2	3	1	1	1	0	2	1	2	4	4	3	3	3	3	3	3	3	4	1	4	1	0	3	0	0	3	5	4	2	1	2	2	3	0	3	0	4
1028	2	5	1						5	3	3	3	5	5	3	5	5	5	0		4	5		5	5	5	5	5	3	3	5	5	5	0	0	5	0	5	5	5	5	0	0	5	5	0	3	0	3
1029	2	5	2						4	2	4	3	4	4	4	3	3	5	5	4	5	5	5	5	5	2	4	4	3	4	1	5	3	2	4	3	4	3	5	5	4	1	3	3	5	1	5	4	2
1030	2	4	1	2	1	2	2	2	4	3	3	3	4	4	4	4	2	3	3	5	5	5	5	4	3	3	3	4	4	4	2	3	4	2	4	3	4	4	4	4	3	3	1	3	3	3	4	3	4
1031	1	5							3	3	3	4	3	4	3	4	3	3	2	3	4	3	4	3	2	3	3	3	4	3	2	5	3	4	4	3	4	4	3	3	3	2	2	3	3	3	3	3	4
1032	1	3	1	1	2	2	2	2	1	1	1	3	5	3	3	4	2	4	3	0	3	1	1	4	4	5	4	3	4	3	2	4	0	1	2	3	2	2	4	3	3	0	4	4	2	1	4	4	3
1033	2	3	1	1	1	2	1	2	4	4	4	4	4	4	3	3	2	3	4	3	4	3	4	4	3	4	3	3	4	3	4	5	2	3	4	3	2	2	5	4	3	3	3	3	4	1	2	3	3
1034	2	5	1	2	1	2	1	1	3	2	3	3	4	3	3	3	4	4	3	3	4	3	3	3	3	3	3	3	3	3	2	3	3	3	3	3	3	4	5	3	4	0	3	3	4	4	4	3	4
1035	2	5	1	1	2	2	2	1	5	0	5	0	5	0	0	0	3	3	0	3	3	5	5	0	0	3	5	1	0	0	5	5	0	0	0	0	0	5	5	5	0	0	3	0	3	2	0	3	1
1036	1	5	2						3	1	4	4	4	2	2	2	2	1	2	4	5	4	4	4	3	4	4	4	4	4	3	5	3	4	4	4	4	4	5	5	5	4	3	3	4	0	3	0	3
1037	2	5	2						4	2	3	3	4	3	3	3	4	2	5	3	3	4	5	4	4	4	3	3	4	3	4	5	2	2	3	3	3	4	5	5	3	1	3	3	3	1	2	4	3
1038	1	5	2						1	1	2	2	3	3	4	2	4	3	2	2	5	5	4	4	4	4	3	2	3	5	4	3	0	0	1	3	2	1	2	3	2	1	1	3	2	4	2	5	2
1039	2	2	1	2	2	2	2	1	4	4	3	3	4	3	3	3	0	2	3	4	5	4	4	3	2	4	2	2	2	4	3	4	1	1	4	4	3	4	4	5	3	3	4	2	4	1	3	2	4
1040	2	4	1	1	1	2	2	2	5	5	3	4	5	5	5	5	5	5	5	4	5	5	5	5	2	5	5	5	5	5	3	5	0	0	5	4	4	2	5	5	2	0	3	2	3	4	5	2	4
1041	1	6	1	2	2	1	2	1	3	0	5	3	4	5	4	4	3	5	5	3	3	5	5	5	5	3	4	3	4	5	3	5	3	2	4	3	5	3	4	4	3	0	3	3	3	2	5	0	0
1042	2	6	1	2	2	2	2	1	4	3	3	4	4	2	3	3	3	4	4	3	3	3	3	4	4	3	4	3	3	4	4	4	1	1	3	3	1	3	5	5	5	3	3	2				3	2
1043	1	3	2						3	2	2	3	2	4	3	3	3	3	3	3	3	3	3	4	4	3	3	3	3	3	2	3	3	2	3	2	3	2	4	3	3	1	3	3	3	2	2	1	1
1044	1	1	2						2	1	4	3	1	1	4	5	3	1	4	4	5	4	5	4	5	5	5	4	5	5	1	2	1	1	4	3	3	2	3	1	0	0	2	4	4	2	4	2	1
1045	1	6	1	2	2	2	2	2	3	0	3	2	2	4	4	5	2	3	4	2	4	4	2	3	4	2	3	0	2	3	3	3	2	0	2	1	1	4	3	4	2	1	3	3	3	1	3	1	4
1046	2	1	1	2	1	2	2	1	3	0	3	3	5	4	3	0	0	0	0	3	5	3	4	0	0	5	0	0	0	0	0	5	0	0	4	0	0	5	5	3	0	0	0	4	3	5	3	1	5
1047	2	5	1	2	2	2	2	2	3	3	3	3	3	3	3	3	2	3	3	3	3	4	4	4	4	3	4	4	4	4	4	4	3	3	4	4	4	4	4	4	4	3	3	2	2	3	3	3	3
1048	2	4	1	1	1	2	1	1	4	4	4	4	4	4	3	3	2	3	3	3	4	3	3	4	2	3	3	4	4	5	1	5	2	3	4	3	4	2	4	4	3	3	3	4	4	2	3	4	3
1049	2	5	1	2	2	2	2	1	2	1	0	3	3	0	0	0	1	0	0	3	3	2	4	5	4	3	1	2	3	3	2	4	1	0	2	3	1	2	3	3	3	0	2	3	4	0	3	0	4
1050	2	3	1	1	1	1	1	1	4	4	4	3	4	3	4	4	3	4	5	4	5	4	4	4	4	5	4	4	4	5	3	4	3	2	4	3	4	3	4	4	4	2	2	3	3	1	4	2	2
1051	2	2	1	2	2	2	2	2	3	3	3	4	4	2	3	3	2	2	4	2	5	3	2	3	2	2	2	3	4	4	4	5	3	3	4	2	3	4	3	5	3	2	3	3	3	1	3	4	5
1052	1	3	1	2	1	2	2	2	3	3	2	4	4	4	4	4	3	3	3	4	4	3	4	4	4	3	4	3	4	4	3	4	4	2	4	5	5	3	4	4	3	2	3	3	4	2	4	2	3
1053	2	3	1	1	1	2	2	1	4	3	3	3	3	3	3	3	3	4	3	2	3	3	3	3	2	3	4	4	3	3	4	4	2	3	3	2	3	3	4	4	3	3	4	1	4	3	4	2	3
1054	1	6	1	1	1	2	1	2	5	2	5	4	5	2	0	4	0	3	5	5	5	5	5	5	5	5	5	5	5	5	3	5	5	4	5	5	5	5	5	5	5	5	0	2	3		3	0	3
1055	1	4	1	1	1	2	2	2	3	0	1	1	4	3	0	5	1	3	3	3	5	4	3	1	0	5	4	1	3	5	3	5	1	0	3	3	1	1	1	4	1	0	0	5	3	1	0	4	5
1056	2	5	1	2	1	2	1	1	2	0	3	3	1	0	3	4	0	0	1	1	5	4	4	3	1	2	2	1	3	3	1	5	0	0	3	1	1	3	5	5	2	0	1	2	3	0	1	4	5
1057	2	5	2						3	3	3	4	3	3	3	3	3	3	2	3	4	4	3	3	4	4	4	3	4	4	4	4	3	3	4	4	4	4	4	4	3	3	3	3	3	3	3	3	3
1058	1	2	2						3	2	3	3	4	4	3	4	3	3	4	3	4	2	3	4	4	4	4	4	3	3	2	4	1	3	4	2	3	4	4	2	2	2	2	5	5	1	5	1	3
1059	1	6	1	1	1	1	1	1	1	2	1	2	1	2	2	2	2	1	2	2	1	2	3	2	1	2	3	3	1	1	3	1			1	1	2	3	2	2	3	3	1	2	1	5	2	1	2
1060	2	6	1	2	1	2	1	1	5	4	0	4	5	3	0	3	1	5	1	4	0	4	3	5	4	3	5	0		3	5	5	0	0											4	0		3	5
1061	1	5	1	2	1	2	2	1	4	3	3	4	4	4	4	4	3	3	3	4	4	3	4	3	4	4	3	4	4	4	4	4	3	3	3	3	3	3	4	3	3	3	3	3	4	2	3	4	4
1062	1	3	1	2	2	2	2	2	5	3	4	4	5	2	1	2	2	1	1	2	3	3	3	2	0	2	2	2	2	3	2	5	1	1	2	1	0	0	0	3	2	0	1	2		0	1	2	5
1063	2	6	1																			3																			5				4
1064	1	6	1	2	1	2	1	1	1	1	1	1	1	2	1	3	2	1	1	1	1	2	2	2	1	2	2	1	1	2	3	3	1	2	2	3	3	3	3	3	3	2	3	2	2	1	1	0	1
1065	2	5	1	2	2	2	2	2	3	3	2	5	3	3	3	3	0	4	2	3	3	5	3	3	3	3	3	3	3	3	3	3	3	0	3	0	0	0	5	5	3	0	5	0	3	0	5	0	0
1066	1	6	1	2	2	2	2	2	3	3	4	4	4	4	3	3	3	3	4	3	4	4	4	3	3	4	3	4	4	4	3	4	3	2	3	4	3	4	4	4	3	2	3	4	2	2	2	4	4
1067	1	3	1	2	2	2	2	1	2	1	2	3	3	1	2	4	1	2	1	2	5	4	4	2	3	3	3	1	3	3	1	4	1	0	2	3	2	3	3	3	1	0	2	3	2	2	1	3	4
1068	1	6	2						5	3	5	5	4	4	5	4	4	5	4	3	3	4	4	4	4	4	4	4	4	4	4	5	4	5	4	4	3	4	4	4	3	3	4	1		4	5	1	1
1069	2	6	1	2	1	1	1	1	4	1		1	5	3	1	3	4	3	4	3	5	5	3	4	4	3	5	0	3	2	5	5	0	4	3	4	4	4	5	5	4	4	3	3	3	0	3	1	3
1070	1	6	2						4	4	3	3	4	3	3	3	4	4	3	3	3	3	4	4	3	3	3	3	3	4	3	4	2	3	3	3	3	3	4	4	3	3	2	3	2	1	3	1	3
1071	1	4	1	1	1	2	1	1	3	2	3	3	4	2	3	4	2	3	4	4	4	4	3	4	3	4	3	2	3	3	2	4	1	1	4	2	1	1	4	4	1	1	2	2	3	2	3	4	2
1072	1	3	1	2	2	2	1	2	3	3	3	3	3	3	3	3	3	3	3	3	3	3	3	3	3	3	3	3	3	3	3	3	3	3	4	3	3	3	5	5	4	3	3	3	3	0	3	3	3
1073	2	6	1	2	2	2	2	1	4	3	5	4	3	4	4	4	3	5	4	4	5	5	5	4	5	5	4	4	4	4	4	5	2	2	4	3	4	4	5	5	5	3	3	3	5	0	4	1	1
1074			1	2	2	1	1	2	1	2	1	1	1	3	3	3	3	1	3	5	2	5	5	5	4	5	4	5	4	5	5	5	4	3									3	5	1	1	3	1	2
1075	2	6	1	1	1	2	1	1	2	2	4	3	3	3	1	1	1	4	4	4	5	5	5	4	4	4	5	4	4	5	4	5	3	4	5	4	4	3	5	5	5	4	3	3	4	0	4	1	3
1076	2	3	2						2	2	2	3	4	4	3	3	1	2	2	3	5	5	5	4	4	4	3	3	3	2	2	4	0	0									3	3	2	4	1	2	5
1077	2	4	1	2	1	2	1	1	3	3	3	4	3	2	3	2	3	3	3	2	2	2	3	2	2	2	2	3	3	3	2	4	3	2	3	1	1	0	5	4	0	0	1	2	3	2	1	3	3
1078	2	6	1	2	1	2	2	1	4	2	3	3	4	3	4	3	2	4	2	5	5	5	5	4	5	4	4	3	3	4	5	5	4	2	5	2	4	4	5	5	5	3	2	4	4	0	4	1	3
1079	2	3	1	2	1	2	1	2	2	2	2	4	1		2	2	2	4	1	3	4	2	2	3	5	3	2	3	1	2	2	2	1	1	3	1	1	1	5	5	2	2	3	2	3	3	3	1	1
1080	1	6	1	2	1	2	2		5	3	3	4	5	3		5	1	3	1	1	3	3	5	5	5	5	3	3	1	3	4	5	5	0	1	5		5	5	5	3	0	3	5	3	5		1	5
1081	2	6	1	2	1	2	2	1	5	5	4	4	4	2	1	3	0	2	0	3	5	5	5	2	2	4	4	2	2	3	4	5	2	3	4	4	4	4	5	5	5	2	2	3	4	0	3	1	5
1082	2	6	1	2	2	2	2	2	2	1	4	4	4	2	2	3	1	3	4	3	3	4	4	4	3	4	4	3	4	4	3	4	1	1	3	4			5	5	2	1	2	3	4	1	3	4	2
1083	1	4	1	2	1	2	2	1	3	2	3	2	2	3	3	3	3	4	4	2	4	4	4	4	4	2	3	3	3	3	3	5	1	3	3	3	2	2	4	3	4	3	3	2	4	4	3	0	1
1084	1	3	1	2	1	2	1	2	4	0	1	3	4	3	1	3	1	3	4	3	4	3	3	4	4	0	2	3	3	3	2	3	1	1	3	3	3	4	5	4	3	1	1	4	3	0	3	0	1
1085	1	5	1	2	1	2	2	2	4	4	4	4	4	3	3	3	4	5	4	4	4	4	4	4	3	3	4	4	4	4	4	4	3	3	4	4	4	4	3	4	4	4	4	3	4	4	4	3	4
1086	2	6	1	2	2	2	2	2	3	0	3	3	3	3	3	3	3	3	3	3	3	3	3	3	3	3	3	3	3	3	3	5	3	3	3	3	3	3	3	3	3	0	3	3	3	0	3	3	3
1087	1	4	2						2	1	2	2	3	2	3	3	3	3	3	3	3	3	3	3	4	2	2	3	4	4	2	4	3	2	4	4	3	4	4	4	3	2	3	2	4	1	1	3	1
1088	1	5	2						4	3	4	4	4	4	5	4	4	3	5	0	4	3	4	4	4	4	4	4	5	5	4	5	4	3	5	2	4	3	4	5	4	4	3	3	5	0	4	2	1
1089	1	1	1	1	2	2	2	2	4	2	4	5	2	5	5	5	3	5	5	3	4	5	5	5	3	3	4	3	5	3	4	5	4	2	5	3	5	3	5	5	4	2	3	0	4	1	1	1	2
1090	2	5	1	2	1	2	2	2	3	3	3	3	3	4	3	3	4	4	4	4	4	4	4	4	5	4	4	4	4	4	3	5	3	3	3	4	4	3	5	4	4	3	2	4	4	0	3	3	3
1091	1	4	1	1	1	2	1	1	3	2	2	2	4	2	2	2	1	3	3	3	4	4	4	3	2	3	3	3	2	4	4	4	3	3	4	3	4	2	3	3	3	2	2	4	4	1	2	2	4
1092	2	5	2						3	2	3	3	3	3	3	3	2	3	2	2	2	4	4	4	4	4	3	3	4	4	3	5	2	0	4	2	2	3	5	4	4	1	3	3	3	1	3	3	3
1093	2	4	1	1	1	2	2	2	4	4	3	4	3	5	3	4	3	3	4	3	4	5	3	4	4	4	4	4	4	4	4	4	3	3	4	4	4	3	4	4	4	4	4	1	3	3	3	1	4
1094	2	4	1	2	2	2	1	1	5	3	3	3	4	1	2	4	0	0	2	3	5	3	3	4	4	5	4	3	3	5	4	5	2	0	5	3	1	1	5	5	5	0	2	4	5	0	3	1	3
1095	2	6	1	2	2	2	2	2	5	5	5	5	5	4	4	4	4	4	5	4	5	5	5	5	5	5	5	5	5	5	5	5	5	5	5	5	5	5	5	5	5	5	4	5	5	0	4	0	5
1096	2	6	1	2		2	1	1	4	3	5	4	5	3	2	4	1	5	2		1	3	4	4	2	3	4	5	4	2	5		3	5	4	4	4	3	5	4	4	5		3	4		5	5	4
1097	2	1	2						4	3	3	5	4	5	5	5	0	3	4	3	5	2	3	2	3	0	5	3	5	2	5	5	5	2	5	5	3	4	2	5	4	0	5	0	5	0	3	0	3
1098	2	4	1	2	1	2	1	1	5	3	5	3	3	3	2	3	3	3	2	3	3	5	5	3	4	5	5	3	4	3	4	5	2	2	4	4	4	4	5	5	5	2	3	2	3	3	2	3	2
1099	2	5	2						4	2	4	3	4	4	3	3	4	4	4	3	4	3	4	4	4	3	3	4	3	4	3	4	2	2	4	2	2	3	3	4	3	2	2	3	3	3	3	3	4
1100	2	5	1	1	1	2	1	1	4	3	3	5	5	3	3	5	3	3	3	5	5	5	4	3	3	3	3	4	4	3	3	5	3	3	4	4	4	3	5	5	3	3	2	3	3	3	3	3	2
1101	1	2	1	2	1	2	2	2	3	1	2	4	2	3	2	4	4	5	5	4	4	5	2	5	4	3	4	5	4	5	5	3	4	4	4	3	4	4	3	3	1	1	5	1	4	3	2	2	3
1102	2	5	1	1	1	2	1	1	5	4	4	4	5	5	3	5	2	2	3	3	5	4	4	4	3	4	4	4	4	4	5	5	4	4	5	5	4	4	5	5	5	4	5	0	4	0	3	2	5
1103	1	6	2						3	3	2	3	2	3	3	2	4	4	3	3	3	3	4	4	4	2	3	3	3	3	4	4	3	3	4	3	4	3	4	4	3	3	3	2	2	2	3	0	2
1104	2	5	2						4	3	4	3	5	0	1	3	0	4	0	4	5	5	5	0	0	5	0	0	1	3	3	5	0	0	1	5	0	1	5	5	3	0	0	5	3	2	3	1	5
1105	2	1	2						4	2	3	3	4	4	3	5	2	2	4	1	1	1	3	4	4	3	1	2	3	2	2	4	3	0	3	4	2	0	2	1	2	0	2	3	3	2	0	5	5
1106	1	3	1	2	2	2	2	2	3	3	3	4	5	3	2	5	1	4	3	3	3	3	3	4	2	4	2	4	4	5	3	5	1	3	4	2	3	4	4	5	3	3	3	3	4	1	2	1	3
1107	1	7	2						4	3	3	4	3	3	3	3	3	3	3	4	3	3	4	3	4	3	4	3	3	3	2	4	3	2	3	4	3	4	4	4	3	3	3	3	3	1	4	2	3
1108	2	5	1	2	1	2	2	1	3	4	3	4	4	3	4	2	4	3	3	4	3	3	3	4	4	3	4	4	3	4	3	2	3	4	3	2	2	3	3	3	3	4	3	3	3	3	3	4	4
1109	1	5	1	2	2	2	2	2	4	2	4	2	4	2	1	3	2	2	3	4	3	3	2	2	3	3	3	2	2	5	4	5	2	2	3	2	3	4	5	4	1	2	2	3	3	1	3	1	2
1110	1	1	2						4	3	5	4	3	2	5	5	1	3	3	2	4	2	1	2	2	1	1	3	4	2	2	4	1	1	3	5	2	0	2	4	4	3	2	2	2	1	0	5	4
1111			1	2	1	2	2	2	4	1	3	2	2	4	4	3	2	0	0	3	2	3	1	2	2	3	1	1	1	2	2	3	0	0	2	0	0	1	2	3	2	0	0	3	3	0	2	0	2
1112	2	4	2						3	1	2	2	3	2	4	3	2	3	2	3	3	5	4	2	0	4	1	2	2	2	2	3	0	0	3	0	0	0	3	3	2	0	0	3	3	1	1	3	5
1113	2	3	1	1	1	2	2	1	4	3	2	2	2	2	2	4	1	3	2		4	4	3	2	3	2	4	3	2	2	2	5	2	2	3	2	1	1	5	4	4	1	3	3	3	0	1	1	2
1114	2	5	1	2	1			1	3	0	3	3	5	4	2	2	0	0	2	3	5	5	5	3	0	3	3	4	2	5	5	5	3	2	2	2	0	2	5	5	4	2	3	3	5	0	0	0	0
1115	2	5	1	2	2	2	2	1	4	3	3	3	4	3	3	3	3	4	3	3	4	4	4	3	4	4	4	4	5	5	4	4	3	2	4	3	4	2	5	3	3	2	3	3	1	1	2	3	2
1116	1	3	2						4	2	3	3	3	3	3	3	2	2	3	4	3	4	4	4	4	4	4	3	3	3	2	2	2	2	3	3	4	2	3	3	2	2	2	4	4	1	4	1	2
1117	1	1	1	2	2	2	2	2	3	3	3	4	4	4	4	5	3	2	2	2	3	3	2	3	1	1	2	1	3	3	2	4	2	3	2	1	4	1	2	2	4	4	1	3	2	3	1	3	4
1118	1	2	2						3	2	3	2	5	0	5	3	0	0	0	3	5	3	3	3	0	0	0	3	5	5	3	1	0	0	0	4	0	0	0	5	5	0	2	2	3	0	0	5	4
1119	2	5	1	2	2	2	2	2	3	3	3	2	3	2	2	2	2	2	2	3	2	3	2	3	2	2	3	3	3	3	3	3	3	3	3	3	3	3	3	2	2	2	3	3	2	3	3	2	3
1120	1	1	1	1	1	2	2	1	5	1	5	4	5	3	2	4	1	3	4	5	5	5	5	5	3	5	4	4	5	5	5	4	3	3	4	4	4	2	5	3	5	3	3	4	5	0	3	1	1
1121	1	5	1	2	1	2	1	2	4	2	4	4	4	3	4	3	3	4	3	3	3	4	4	3	3	3	3	3	3	4	4	5	3	2	3	4	3	4	4	5	2	0	3	3	3	0	2	0	2
1122	2	4	2						3	2	3	3	4	2	3	1	2	3	2	2	2	3	4	3	2	4	2	3	3	3	1	4	2	1	3	2	2	3	4	4	3	1	1	4	4	1	3	2	4
1123	1	5	1	2	2	2	1	2	4	3	3	3	3	3	3	3	4	3	4	4	3	3	4	4	4	3	3	4	3	4	3	4	3	3	3	3	4	2	4	3	3	3	3	3	4	1	3	2	2
1124	2	3	2						3	1	3	4	3	3	2	3	4	3	3	3	4	3	3	3	4	2	3	3	3	3	2	3	3	3	2	3	3	2	3	3	2	2	2	3	3	4	4	2	2
1125	1	6	2						1	0	2	3	0	0	0	1	0	0	0	0	0	2	3	3	0	0	0	0	0	0	0	3	0	0	2	0	0	3	3	1	0	0	0	1	1	0	0	2	3
1126	2	5	2						2	0	2	2	5	4	4	4	0	5	2	3	5	3	5	3	4	4	3	0	3	4	0	5	1	0	4	5	3	5	4	4	1	0	1	4	2	3	4	1	3
1127	2	2	2						4	3	4	4	4	4	3	4	3	4	3	3	3	4	3	3	3	3	4	4	2	2	3	4	3	2	3	4	3	2	5	5	3	2	5	3	3	2	3	3	3
1128	1	2	2						3	3	5	5	3	4	5	5	2	2	3	4	3	4	3	4	3	4	3	3	3	5	3	5	4	3	4	4	3	5	4	5	4	4	5	2	4	3	3	2	4
1129	2	6	1		2	2	2	1	2	1	3	3	3	4	4	4	4	4	1	1	2	3	3	3	3	4	4	1	1	1	4	4	3	1	3	3	2	3	5	5	4	1	2	3	5	1	3	3	3
1130	2	5	1	2	1	2	1	2	3	2	3	4	4	3	2	4	3	3	2	3	4	3	3	2	2	4	3	3	4	4	3	4	2	3	3	4	4	4	5	5	5	3	3	3	4	1	3	1	3
1131	1	3	1	2	2	2	2	1	3	3	3	3	2	3	2	3	2	3	3	3	2	3	3	2	2	3	3	2	3	3	2	3	2	2	3	3	3	2	2	3	2	2	1	1	3	1	3	2	3
1132	1	4	1	2	2	2	2	2	3	2	2	2	2	2	1	3	3	2	2	2	2	1	3	3	3	3	3	2	3	3	4	4	2	3	3	4	2	3	4	4	2	3	2	2	3	1	3	2	3
1133	2	1	2						2	2	2	4	3	3	3	5	3	3	5	2	5	4	2	3	4	4	3	2	4	4	1	5	3	1	4	2	4	1	4	4	3	1	3	2	3	1	2	1	2
1134	2	4	1	1	1	1	1	2	3	0	3	0	3	5	5	4	0	5	5	4	5	5	5	4	4	4	5	5	5	4	5	5	4	3	5	1	3	3	5	5	4	3	3	3	4	0	5	5	5
1135	1	5	1	2	2	2	2	1	4	3	3	3	2	3	3	3	2	3	3	5	5	5	3	3	3	3	5	5	3	3	3	5	3	3	3	2	2	3	3	3	1	2	4	3	4	1	3	3	3
1136	1	5	2						2	2	3	2	2	1	1	1	1	3	3	1	1	4	3	3	3	3	2	1	1	2	1	4	1	1	1	1	1	1	3	3	3	1	2	4	4	0	1	1	3
1137	2	2	2						4	3	4	3	3	3	3	2	4	4	4	3	3	4	4	4	3	4	3	3	3	4	3	5	1	2	3	4	4	4	4	4	3	3	1	3	3	3	1	2	1
1138	2	2	1	2	2	2	2	2	3	3	4	5	5	5	4	5	0	0	5	3	5	3	3	1	1	2	2	3	4	2	3	4	0	0	3	0	0	0	5	5	4	0	3	3	2	2	1	4	5
1139	2	4	2						3	2	3	3	3	3	4	3	2	3	4	4	3	3	4	4	3	4	3	3	4	4	3	5	3	2	4	3	4	3	4	4	3	3	3	2	3	1	4	2	3
1140	2	5	1	2	1	2	2	1	3	3	3	3	4	4	3	4	3	4	4	3	4	4	4	4	3	4	3	2	3	4	3	4	1	1	3	4	3	4	5	4	4	2	3	1	3	3	4	2	4
1141	2	5	1	2	1	1	1	1	4	4	3	3	4	3	3	4	1	3	4	4	4	3	3	4	3	3	3	4	3	3	4	3	1	3	3	4	4	4	4	4	4	3	4	3	4	0	3	2	3
1142	2	5	1	2	2	2	2	2	1	1	1	1	1	1	3	3	3	3	3	5	1	5	3	5	3	5	3	3	3	5	3	5	1	1	1	1	1	3	3	5	1	1	1	1		1	1	1	1
1143	1	6	1	1	1	2	1	1	5	4	4	5	5	0	2	3	0	2	2	5	4	4	5	3	3	5	5	3	3	1	5	5	5	0	5	5	5	5	5	5	5	3	3	3	3	0	2	3	3
1144	2	3	1	2	2	2	2	2	3	2	2	2	3	3	2	2	2	2	2	3	5	5	5	5	5	5	3	3	3	3	2	5	0	0	5	3	0	0	5	4	4	2	3	3	4	1	3	2	5
1145	1	4	2						2	3	4	3	3	5	5	5	4	5	3	3	3	3	3	3	3	3	3	2	3	4	3	4	4	3	2	3	3	4	1	4	3	3	5	0	3	2	2	0	0
1146	1	6	1	1	1	2	1	2	4	0	4	4	4	3	1	4	1	2	3	4	4	4	4	5	3	3	3	4	3	4	3	5	3	4	3	1	3	3	4	5	3	3	3	3	4	0	4	0	1
1147	2	5	2						4	1	3	4	3	3	2	4	3	3	3	5	3	5	5	4	5	4	4	3	3	4	3	5	1	2	4	4	1	3	5	4	4	1	5	4	4	1	4	3	4
1148	2	4	2						2	3	3	4	4	2	4	3	2	1	3	4	4	3	3	4	4	4	3	2	2	5	4	5	1	1	3	3	2	2	5	4	1	0	2	4	4	0	1	2	1
1149	1	3	2						3	3	3	3	3	3	2	3	3	4	3	3	5	4	4	4	4	4	4	3	4	4	3	4	3	3	3	3	1	1	5	5	3	2	3	3	4	2	3	2	3
1150	1	3	1	2	1	2	2	2	3	2	3	5	4	2	3	2	1	2	4	3	4	4	2	4	2	2	3	3	4	3	5	3	2	2	3	1	2	1	2	5	3	2	3	2	4	2	3	3	4
1151	2	3	1	1	1	1	1	1	4	2	3	3	2	5	4	5	3	4	4	4	3	4	5	4	5	3	3	5	5	5	3	5	3	4	3	5	5	3	5	5	3	4	3	3	4	2	4	1	1
1152	2	5	2						3	3	3	4	4	4	4	4	4	4	4	4	4	4	4	4	4	4	4	3	4	4	5	5	4	3	3	4	3	3	5	4	5	1	4	4	3	3		0	4
1153	1	6	2						3	3	3	3	4	3	3	3	3	4	3	3	2	3	3	4	3	4	3	4	3	4	3	4	2	2	4	3	3	4	4	3	3	2	2	3	3	2	4	1	3
1154	2	5	2						4	5	3	3	4	3	3	3	3	3	3	5	5	5	4	5	4	4		3	4	5	4	5	3	3	3	4	3	4	5	5	4	3	5	1	4	0	4	3	3
1155	1	4	1	2	2	2	2	1	3	2	3	4	4	4	4	3	3	1	1	3	3	4	3	3	1	1	3	2	2	2	2	2	0	0	3	2	3	2	5	3	0	0	2	2	4	3	1	3	4
1156	1	6	1	2	1	2	2	2	4	2	2	4	4	5	3	3	3	3	2	3	2	3	3	2	3	2	3	1	2	3	2	3	3	2	2	2	3	3	2	3	2	1	3	4	2	4	3	2	3
1157	2	3	1	2	1	2	1	1	3	2	2	2	2	3	2	3	3	2	2	3	4	4	3	3	3	3	3	3	3	3	3	3	2	3	3	2	3	2	3	3	2	2	2	2	2	2	2	4	2
1158	1	4	1	1	2	2	2	2	3	2	3	3	3	1	3	4	3	3	3	2	3	3	3	3	3	3	3	2	3	4	2	4	2	2	3	5	3	4	5	4	3	2	3	3	4	2	3	1	3
1159	1	5	1	2	1	2	1	2	3	1	3	4	4	3	4	3	3	3	3	3	1	3	3	3	3	2	3	3	2	4	3	4	2	1	3	2	3	2	4	4	2	0	2	4	3	2	3	3	2
1160	2	4	1	2	2	2	2	1	4	2	3	4	4	4	3	2	1	3	3	4	4	3	5	4	4	3	3	4	4	5	5	5	4	3	5	3	3	3	5	5	3	2	3	3	4	0	3	0	3
1161	2	5	1	2	2	2	2	1	4	3	3	3	4	2	2	4	2	3	2	3	4	4	4	4	3	3	3	3	3	3	2	4	2	2	4	3	3	3	5	4	4	3	3	4	4	1	3	1	4
1162	2	6	1	2	2	2	2	2	3	2	4	4	4	3	1	1	3	4	3	2	1	3	3	3	3	4	4	4	3	3	4	4	3	2	3	3	2	3	4	4	4	2	3	1	3	1	3	0	2
1163	2	2	1	2	2	1	2	1	3	3	3	3	4	2	2	2	3	3	3	3	2	2	2	3	2	2	2	2	2	2	3	4	4	3	4	1	1	1	3	4	3	3	4	3	5	1	3	3	3
1164	2	6	1	1	1	2	2	2	3	3	4	4	3	5	4	5	3	4	4	5	3	5	5	4	4	4	5	4	4	4	4	5	4	4	4	4	4	4	5	5	5	3	4	1	4	3	4	0	4
1165	1	4	1	2	1	2	2	1	3	3	3	4	4	3	3	3	3	2	3	3	3	2	3	3	3	2	2	3	3	3	3	4	2	2	3	3	4	3	3	3	2	2	2	4	3	0	2	3	3
1166	1	1	1	2	2	2	2	2	4	4	3	5	4	4	2	5	4	4	4	4	3	5	4	5	4	4	4	4	4	4	4	5	3	4	4	5	5	5	3	4	5	4	5	2	5	0	4	3	4
1167	2	5	2						4	3	3	4	4	3	5	3	3	4	2	3	3	3	3	1	2	2	2	3	3	3	4	4	3	3	4	2	2	2	4	4	3	2	1	5	4	1	3	1	4
1168	2	5	1	1	1	2	1	1	3	3	4	4	3	4	5	5	3	3	3	3	3	4	4	4	4	4	4	3	3	3	2	3	3	3	3	4	4	4	4	3	3	2	3	4	3	1	2	3	4
1169	2	5	2						3	3	3	5	3	3	3	5	3	3	3	3	5	5	5	5	5	5	5	3	3	3	3	5	3	0	3	5	3	5	5	5	3	3	3	3	3	1	3	3	3
1170	1	3	1	1	1	2	2	1	3	2	3	3	4	3	3	3	2	3	4	3	3	3	3	4	3	4	3	3	4	4	3	4	3	2	4	4	3	4	4	4	2	2	2	2	4	1	3	3	3
1171	2	4	1	2	1	2	2	2	5	4	5	5	5	5	3	3	3	5	5	3	5	5			4	5	5	5	4	2	5	5	2	2	3	5	3	3	5	5	5	4	5			0	2	3	4
1172	2	4	1	2	2	2	2	2	3	4	3	2	3	2	2	1	4	4	4	3	5	4	3	3	4	3	4	3	4	5	2	3	2	2	3	1	3	2	4	2	2	1	4	1	3	1	2	3	3
1173	2	5	2						1	2	2	5	2	5	5	5	4	5	4	5	2	4	4	5	5	5	4	5	4	5	5	5	2	4	2	4	5	5	5	5	4	4			5	5	4	5	4
1174	1	2	2						3	2	3	3	3	3	2	3	2	2	4	3	4	3	3	3	3	2	4	3	3	4	2	4	2	2	3	3	3	2	5	5	4	2	3	4	4	2	3	3	3
1175	2	3	1	2	2	2	1	2	4	3	3	4	4	1	4	4	2	3	4	4	4	3	3	3	2	3	2	4	3	2	4	5	3	4	3	3	4	1	4	5	4	4	4	1	4	1	1	4	2
1176	2	1	2						4	4	3	4	4	4	4	4	4	2	4	3	4	4	4	3	4	3	4	4	4	4	4	5	2	5	4	3	3	2	5	4	3	4	5	0	4	3	3	3	1
1177	1	5	1	2	1	2	2	2	4	3	3	4	5	5	3	3	3	3	4	3	5	5	4	5	5	3	4	3	5	5	5	5	3	3	3	3	3	2	3	5	5	4	3	3	4	0	3	0	1
1178	2	6	2						3	3	3	4	4	3	3	5	1	2	3	3	3	3	4	4	4	3	4	3	4	4	4	4	3	3	5	5	4	4	4	4	4	2	4	3	4	1	4	1	2
1179	1	5	2						4	4	4	5	5	4	4	3	5	5	3	5	4	5	4	5	2	4	1	3	4	5	3	4	4	4	4	3	3	2	4	3	4	4	3	0	4	3	4	1	5
1180	2	4	2						4	1	4	3	4	4	3	2	2	3	4	4	4	4	5	5	5	3	3	3	3	4	3	5	3	2	3	3	2	2	5	5	4	2	2	3	4	0	3	2	1
1181	2	5	1		2	2	2	1	3	3	3	4	4	4	3	3	5	5	4	4	5	5	4	3	2	4	3	3	3	3	4	5	2	2	2	2	3	3	4	4	3	2	3	4	3	4	2	4	4
1182	2	5	1	2	2	2	2	1	2	0	0	1	2	3	3	3	1	2	0	0	0	5	5	2	3	3	3	0	0	2	3	5	2	0	2	3	3	2	5	5	5	3	3	2	0	1	0	0	0
1183	2	4	1	2	1	2	1	1	2	1	3	5	3	5	5	5	4	5	3	2	4	3	4	3	3	4	4	3	2	2	2	5	0	0	2	1	1	2	4	5	3	0	2	1	4	2	0	0	4
1184	2	3	1	2	1	2	2	1	3	3	3	3	3	3	4	4	4	3	4	4	4	4	4	4	4	4	4	4	4	3	4	4	4	4	3	4	4	4	4	4	4	4	5	1	3	3	3	3	1
1185	2	5	1	2	2	2	2	1	4	1	3	3	3	3	1	3	2	3	3	3	4	4	4	4	4	4	4	3	4	4	4	4	3	2	4	3	3	3	4	4	3	2	0	4	4	0	3	0	4
1186	1	5	2						5	3	5	3	3	5	5	5	5	5	5	5	5	5	4	4	4	3	4	5	3	4	3	5	5	3	5	5	4	4	5	4	3	5	3	3	3	2	3	3	2
1187	2	2	1	1	1	2	2	1	3	2	3	2	3	4	3	3	2	3	4	3	4	3	3	4	4	3	3	3	3	3	2	4	3	3	4	4	3	3	4	4	2	2	4	3	3	2	2	2	2
1188	2	5	1	1	1	2	1	1	3	2	4	4	3	2	2	3	1	3	3	3	3	4	3	3	3	3	3	3	4	3	3	4	2	2	3	3	3	3	5	5	4	3	3	3	4	0	3	2	3
1189	2	3	2						4	3	3	3	4	4	4	4	4	4	2	3	4	3	3	3	2	3	3	2	3	3	4	4	2	2	3	3	3	2	5	4	4	3	3	3	4	1	3	2	5
1190	2	6	1	2	1	2	2	1	4	2	3	3	4	3	1	4	1	4	1	3	3	4	4	4	3	4	3	3	3	3	3	4	3	3	3	3	3	3	5	5	5	3	3	3	3	0	3	1	3
1191	2	6	1	2	1	2	1	1	3	0	2	3	4	2	2	3	2	3	3	3	4	4	4	4	4	3	4	3	3	4	3	5	0	0	4	3	4	4	5	5	5	0	0	3	3	0	3	3	5
1192	2	6	1	2	2	2		2	5	1	3	3	3	4	3	3	2	3	3	3	3	3	3	4	4		5	3	3	2	3	5	3	2	4	3	3	5	5	5	3	3	3		5	0	3	0	3
1193	1	4	1	2	1	2	2	2	3	2	2	2	3	3	3	4	2	2	2	2	3	2	3	3	3	3	2	2	3	2	2	3	1	2	3	3	3	2	4	3	2	1	2	3	4	1	3	3	2
1194	2	3	1	2	1	1	1	1	3	3	4	4	3	3	3	4	0	1	4	3	5	5	5	5	5	5	5	5	5	5	5	5	3	2	5	4	4	4	5	5	5	3	3	0		0	3	4	0
1195	1	1							3	2	3	3	3	3	2	3	2	2	3	3	4	4	3	3	3	3	2	3	3	3	2	3	2	2	3	2	2	2	3	2	2	2	1	3	3	3	3	3	3
1196	2	7	2						5	5	5	5	4	4	3	3			5	5	4	4	3	5	5	5	5	5	4	5	5	5	4	5	5	5	5	5	5	5	5	4	4	3	5	0	5	1	1
1197	2	3	1	2	2	2	1	1	3	2	1	2	3	2	2	2	2	2	3	3	3	3	3	3	3	3	3	2	3	3	2	3	3	2	3	3	2	1	5	3	2	1	2	2	2	2	2	3	3
1198	2	3							3	3	3	4	4	4	2	3	2	3	3	4	5	5	4	4	3	2	3	3	4	3	4	5	3	2	4	3	3	4	4	5	3	2	4	2	3	2	2	3	2
1199	2	5	2						5	3	3	3	5	3	3	3	0	3	3	5	3	3	4	4	3	3	3	4	3	3	3	5	3	1	4	4	4	4	5	5	2	1	0	5	5	0	4	0	3
1200	1	6	1	2	2	2	2	2	3	0	3	3	4	3	4	4	0	4	3	4	4	5	5	4	3	3	4	2	4	5	1	4	3	1	4	3	4	4	5	2	3	0	0	4	3	1	4	0	3
1201	2	2	1	1	1	2	1	2	3	2	3	3	4	4	4	2	3	4	4	5	5	5	5	4	4	4	4	4	4	4	4	4	4	3	5	5	4	4	5	5	4	0	2	3	3	0	2	2	1
1202	2	3	1	2	2	2	1	2	3	3	3	5	4	2	5	4	4	4	3	3	5	4	2	3	5	4	1	2	1	4	3	4	0	0	3	4	3	4	2	4	2	0	2	3	2	3	4	4	5
1203	2	3	1	2	2	2	2	2	5	5	4	2	5	4	1	1	1	0	1	3	5	4	5	3	3	2	1	3	1	2	3	5	4	3	4	1	3	1	5	5	3	3	4	0	5	1	2	3	5
1204	2	5	1	2	2	2	2	2	4	3	3	3	3	3	4	4	2	2	3	3	3	4	4	4	4	4	3	3	4	3	3	4	3	3	4	4	4	4	4	4	4	3	3	3	4	1	4	1	1
1205	1	3	1	2	2	2	2	2	3	3	4	4	3	4	4	5	3	4	4	5	4	4	5	5	4	4	4	5	5	5	3	5	4	3	4	4	4	3	4	3	3	3	5	2	4	3	4	2	2
1206	1	1	1	1	1	2	2	2	4	2	3	0	3	4	4	4	4	4	3	4	5	3	3	3	5	5	4	3	4	2	2	5	0	0	0	2	0	0	3	5	0	0	2	4	0	5	0	1	3
1207	1	4	1	2	2	2	2	1	3	3	3	4	4	5	4	4	4	5	5	4	4	5	4	4	4	1	3	3	4	4	3	5	4	3	5	5	4	5	4	4	1	3	3	0	3	2	5	0	2
1208	2	4	1	1	1	2	2	1	4	4	3	3	3	4	4	3	3	3	3	3	3	3	3	3	3	3	3	4	4	4	4	4	3	2	3	2	2	3	4	4	3	2	3	0	3	3	3	2	3
1209	2	4	2						4	3	4	4	4	4	4	4	2	3	2	4	4	4	4	2	2	4	3	3	3	3	3	4	3	2	3	4	4	3	5	5	4	2	3	4	4	1	1	3	4
1210	2	6	2						4	3	3	3	5	3	2	3	5	5	3		3	4		4	2	2	3	4		4	3	4	3	3	3			4	5	3			1	1	1	4	4	4	5
1211	1	6	1	2	1	2	2	2	3	2	2	3	3	3	2	0	0	1	2	2	0	3	3	3	3	1	2	1	1	2	2	4	0	2	3	2	3	3	3	2	1	0	2	3	3	0	3	0	0
1212	1	2	2						3	2	1	3	4	3	3	4	2	4	2	2	3	3	3	3	4	2	3	2	3	5	3	4	1	2	2	3	3	1	4	4	5	2	3	2	3	2	1	2	4
1213	2	3	1	2	2	2	2	1	4	1	3	3	4	5	4	1	1	1	3	3	5	1	4	3	3	3	3	3	2	2	3	5	2	1	5	0	4	1	5	4	1	1	2	4	5	0	3	3	4
1214	2	5	1	2	2	2	2	2	3	3	3	3	3	2	2	2	2	2	2	3	3	3	3	3	3	3	3	3	3	4	4	3	3	3	3	3	3	3	3	3	3	3	3	3	3	0	1	0	3
1215	2	3	2						5	4	3	3	3	3	3	3	5	5	3	4	5	5	3	3	3	3	3	3	3	5	4	5	3	4	3	3	2	3	5	5	5	3	5	0	4	0	3	3	1
1216	2	3	1	2	1	2	2	2	4	4	4	4	5	3		2	0	4	1	5	5	5	5	3	4	4	4	4	4	4	3	5	3	1	5	3	4	2	5	5	3	1	3	3	3	0	3	1	4
1217	2	4	1	2	1	2	1	1	3	3	3	3	4	0	1	1	3	3	3	4	3	5	5	3	3	3	4	0	3	3	3	5	2	0	4	3	0	3	5	5	3	0	3	2	4	0	3	1	4
1218	2	4							4	3	3	3	3	2	2	3	3	2	3	3	4	4	3	3	3	3	3	3	2	2	4	4	4	2	3	3	4	3	4	4	3	3	4	2	4	2	2	2	2
1219	2	2	1	2	2	2	1	2	2	2	2	2	1	2	4	4	4	2	3	2	4	1	1	3	2	3	2	3	3	3	1	4	2	2	3	3	0	2	3	3	2	1	1	2	3	5	5	4	3
1220	2	3							4	3	4	4	4	3	4	3	3	3	4	3	3	4	3	3	4	5	4	3	3	4	2	5	3	3	3	5	3	4	4	4	4	3	3	2	3	1	3	1	4
1221	1	5	1	1	1	2	1	1	2	4	3	4	4	3	3	4	1	3	2	4	4	4	3	3	3	4	4	2	3	3	1	3	1	1	3	2	3	1	3	3	1	1	1	4	3	1	2	3	4
1222	1	4	2						3	3	3	3	3	3	3	3	3	3	3	4	3	3	4	4	4	4	3	3	4	4	3	4	3	3	3	3	4	4	4	4	4	3	3	1	3	1	4	1	3
1223	1	4	1	1	1	2	2	1	3	1	4	4	3	4	4	5	4	4	4	5	5	5	5	4	4	3	5	4	4	5	4	5	4	3	4	5	5	4	4	4	3	2	2	2	3	1	4	1	1
1224	2	6							5	5	5	5	5	5	5	5	5	5	5	2	5	5	5	1	3	1	0	3	1	3	5	5	5	0	5	3	1	3	5	5	3	2	5	0	5	0	3	5	3
1225	1	4	2						4	3	3	3	3	3	2	2	2	3	3	3	4	4	4	4	3	3	3	3	3	4	3	4	3	2	3	2	2	2	4	4	3	3	3	3	3	1	3	3	3
1226	2	2	2						3	3	3	3	3	5	4	4	3	3	1	1	3	1	1	3	1	3	3	3	4	4	3	5	3	3	4	3	3	0	5	4	4	2	3	0	3	2	1	3	4
1227	1	3	2						3	0	3	3	4	4	3	4	4	2	5	3	5	5	5	5	5	4	4	4	4	4	3	2	3	2	5	5	5	2	1	1	0	0	0	5	3	0	3	3	2
1228	2	4	1	2	2	2	2	2	4	4	4	4	4	3	4	1	2	3	3	3	3	3	4	3	2	4	2	2	3	4	3	4	2	2	4	2	2	2	4	4	3	3	2	3	4	2	3	1	2
1229	2	5	2
1230	2	6	2						3	2	3	3	3	4	3	3	2	4	1	4	3	4	4	3	3	3	4	3	3	4	3	4	1	1	2	0	1	4	3	3	1	0	1	3	3	1	3	3	2
1231	1	1	1	2	1	2	1	1	5	5	3	5	4	5	5	5	3	3	4	3	5	2	3	5	5	5	5	5	3	1	5	5	5	4	5	5	5	4	3	5	2	3	5	0	5	1	1	4	0
1232	2	6	1	2	1	2	1	1	4	0	3	1	5	0	0	0	0	5	3			5	5	3	3	5	5	3		3	3	5		1	3			5	5	5	5	1	0	5	5	0	3	1	3
1233	1	6	2						5	3	5	5	4	4	3	3	3	3	5																								4	3	5	2	4		0
1234	2	1	1	2	2	2	2	2	5	3	5	5	5	5	0	5	3	5	0	0	5	5	5	0	0	0	5	4	5	5	0	5	2	0	4	2	5	4	4	2	0	0	4	5	3	0	3	5	5
1235	2	5	1	2	1	2	1	1	4	3	4	4	4	3	2	3	2	3	3	3	4	4	4	3	4	3	3	4	3	3	4	4	3	3	4	3	4	4	4	4	3	3	3	3	3	2	3	3	4
1236	2	4	1	2	2	2	2	1	4	3	4	4	4	4	2	3	0	4	3	3	4	4	4	4	4	4	4	4	3	4	3	4	3	3	3	3	4	3	5	4	4	5	3	1	4	1	4	3	4
1237	2	6	1	1	1	2	2	2	3	3	3	2	3	3	3	4	3	3	3	3	3	3	4	4	3	3	3	3	4	4	4	4	3	2	4	2	3	3	4	4	3	2	3	0	3	0	2	2	2
1238	2	4	2						3	3	3	3	4	3	4	3	2	3	2	3	5	2	4	3	4	3	3	3	3	3	3	4	3	3	3	0	0	3	3	3	3	0	3	3	4	1	3	3	4
1239	2	4	1	2	2	2	2	1	4	4	4	4	4	2	3	3	4	4	3	5	5	5	5	3	4	4	4	4	5	5	4	5	4	4	5	4	5	5	5	5	5	4	3	4	4	0	4	2	4
1240	2	2	2						3	3	3	2	3	4	3	3	4	3	3	3	5	3	3	3	3	0	3	2	4	3	3	3	0	3	2	0	3	0	3	3	3	2	2	2	3	3	2	5	4
1241	2	3	1	2	2	2	1	1	3	2	3	2	2	2	2	2	2	3	3	3	4	4	3	3	3	3	4	3	3	3	3	4	2	1	3	3	2	4	4	4	4	1	2	3	3	1	2	2	4
1242	2	5	1	2	1	2	2	2	3	4	3	3	4	3	3	2	1	2	3	3	4	4	4	4	2	3	2	3	2	3	3	5	3	3	4	3	2	2	5	5	3	2	3	3	4	1	3	2	3
1243	1	1	1	2	2	2	1	2	3	1	3	4	4	2	2	4	1	4	4	2	3	3	4	4	2	2	3	2	3	4	0	3	1	0	2	4	2	2	4	2	1	0	0	5	3	2	2	4	4
1244	2	4	1	2	2	2	1	1	3	3	3	3	3	3	2	1	1	1	2	2	3	3	4	4	2	3	2	1	2	3	3	4	1	1	3	2	1	1	5	5	4	3	2	3	3	2	2	3	4
1245	1	5	1	2	2	2	2	1	4	3	4	4	4	3	3	3	2	4	3	4	4	5	4	4	3	3	4	4	4	4	4	5	3	4	4	3	4	4	3	4	3	3	3	4	4	1	3	2	2
1246	2	7	1	2	2	2	2	2	4	2	4	4	4	3	0	3	2	3	3	0	3	4	4	3	3	3	4	2	3	3	3	4	2	0	3	3	0	3	4	4	4	0	4	3		0	3	0	3
1247	2	5	2						3	3	3	3	4	5	5	3	3	3	2	4	3	3	3	2	3	3	4	4	5	5	3	5	4	3	5	4	5	3	3	3	2	3	0	3	3	0	0		1
1248	1	6	1	2	2	2	1	2	5	5	5	5	5	4	5	3	4	2	3	4	4	5	5	4	4	3	4	4	3	4	4	5	4	3	4	5	5	5	5	5	4	4	4	2	5	0	1	2	3
1249	1	3	2						3	4	3	3	2	3	3	4	3	4	3	4	4	4	4	5	4	1	4	4	4	5	4	4	4	4	4	4	5	3	4	5	4	5	5	1	4	1	2	1	3
1250	2	2	1	2	2	2	2	1	2	1	2	2	2	2	3	3	3	3	3	3	3	3	3	3	3	3	3	3	3	3	3	3	3	3	3	3	3	3	3	3	3	3	1	1	3	2	2	2	3
1251	2	5	2						3	3	3	3	3	3	3	3	3	3	3	3	3	3	3	3	3	3	3	3	3	4	3	4	1	3	3	2	1	1	3	3	3	3	3	0	3	1	3	3	3
1252	2	3	1	2	1	2	1	1	3	2	3	3	3	3	3	3	2	2	3	3	4	4	3	3	3	3	3	3	3	3	3	5	2	3	3	3	3	3	4	4	3	2	1	1	1	1	1	3	2
1253	2	3	1	2	1	2	1	1	3	3	3	2	4	2	3	2	2	3	3	3	4	3	3	3	3	2	3	2	3	4	3	4	1	2	3	1	1	1	4	3	1	3	2	3	3	1	2	2	3
1254	2	4	2						2	1	2	3	3	3	3	3	1	4	3	2	4	3	3	3	3	3	3	3	3	4	2	4	2	2	3	2	2	1	5	4	4	1	2	3	3	2	4	0	3
1255	2	5	2						4	3	3	3	3	3	2	3	3	3	3	3	4	4	3	3	3	3	3	3	3	3	3	3	2	2	3	3	3	2	4	4	3	2	3	3	3	3	3	3	3
1256	2	4	2						2	3	3	5	3	3	3	4	1	2	3	3	4	5	5	4	5	4	5	3	4	5	3	5	3	2	5	3	5	4	5	4	4	3	3	3	3	2	3	3	4
1257	2	3	1	2	2	2	2	1	4	4	4	4	4	2	3	4	1	1	4	4	4	5	4	4	5	3	3	3	4	3	4	5	2	3	4	3	2	2	3	4	2	2	3	3	4	2	3	4	4
1258	2	4	1	2	2	2	2	1	3	2	3	3	4	3	2	2	1	3	2	3	4	4	4	4	3	4	3	3	4	3	2	5	3	0	3	4	2	3	5	5	3	0	1	4	3	1	3	2	2
1259	1	3	1	2	1	2	2	2	4	1	4	2	3	4	4	2	4	3	4	3	4	3	3	3	3	2	4	4	3	4	2	4	3	4	3	3	4	1	3	4	2	3	3	1	4	1	3	2	2
1260	2	1	2						4	2	3	3	4	5	4	5	4	4	4	3	3	3	3	5	3	4	2	3	4	5	3	5	3	3	4	4	4	4	4	4	3	3	2	3	3	1	3	4	1
1261	2	6	1	2	1	2	1	1	5	0	4	2	1	0	3	0	0	3	0	0	3	4	5	4	4	3	0	2	3	3	3	5	0	0	0	4	2	4	5	5	5	2	3	3	2	0	2	0	3
1262	2	3	1	2	2	2	2	2	3	3	3	3	4	3	2	3	3	3	3	3	4	3	3	3	3	3	3	3	4	4	4	3	3	3	3	2	3	2	5	5	5	3	3	2	3	1	3	2	3
1263	2	1	2						4	2	3	4	4	4	2	2	3	2	4	1	3	3	3	3	1	3	2	2	4	2	4	5	1	1	3	1	1	2	2	4	4	3	4	2	3	0	1	3	4
1264	1	6	2						4	3	4	4	4	4	3	4	2	4	3	4	4	5	4	4	4	3	3	3	4	4	3	4	3	3	3	4	4	4	4	4	3	2	3	3	4	1	4	1	1
1265	1	4	2						4	3	3	3	4	3	4	3	2	2	5	3	5	5	3	5	5	1	4	3	4	3	5	5	3	3	5	5	5	3	5	5	3	3	1	2	3	1	3	2	0
1266	2	3	2						4	4	4	5	4	4	4	4	4	4	3	4	4	4	5	5	2	3	4	5	5	4	4	5	5	5	5	3	5	3	4	5	4	4	5	0	4	2	4	2	4
1267	1	2	2						3	2	3	3	3	3	3	4	3	3	3	3	4	3	3	4	4	3	4	3	3	4	3	5	3	2	3	3	3	3	4	3	5	2	4	2	3	2	2	3	1
1268	2	2	1	2	1	2	2	2	2	0	0	2	0	4	4	3	2	3	5	3	3	5	5	5	5	5	5	4	4	5	2	4	0	0	2	1	1	4	3	5	1	0	2	4	2	1	2	2	2
1269	1	4	1	2	1	1	1	1	1	1	1	3	2	4	5	5	0	0	0	1	1	2	2	3	1	1	1	1	1	1	0	1	1	1	0	1	1	3	4	2	0	0	1	2	0	0		3	4
1270	2	3	2						4	3	3	4	4	4	4	4	4	4	4	4	4	4	4	4	4	4	4	4	4	4	3	4	4	4	4	3	3	3	4	4	3	4	4	1	4	3	5	1	2
1271	1	2	1	2	2	2	1	2	3	2	3	3	4	4	4	4	3	1	2	3	2	3	2	3	1	3	3	3	2	1	1	3	1	2	3	1	1	1	1	2	1	3	2	3	4	4	1	5	5
1272	1	4	1	1	1	2	2	1	2	3	2	2	2	3	5	5	3	3	3	3	3	5	3	3	3	3	3	3	3	4	3	5	1	3	3	4	4	4	3	5	5	5	3	2	3	2	1	2	2
1273	2	3	2						3	2	3	4	5	4	3	3	2	2	3	2	2	2	3	3	3	4	1	2	3	3	0	5	0	0	4	3	2	1	5	5	1	0	2	4	3	2	2	2	2
1274	1	2	2						1	2	2	2	3	3	3	4	1	3	2	2	1	4	3	3	3	4	2	1	2	2	2	3	1	2	3	3	4	2	3	1	2	1	2	3	3	2	3	3	3
1275	2	1	1	2	1	2	2	2	3	3	3	4	4	4	4	5	3	3	3	3	4	4	3	3	2	3	2	3	4	3	2	4	3	2	3	3	4	2	3	4	4	3	2	4	3	3	2	4	5
1276	2	3	1	2	1	2	2	1	4	4	4	4	4	4	4	4	2	5	3	3	5	4	3	3	3	3	3	4	4	5	3	4	3	3	3	3	4	4	5	3	3	3	4	2	4	2	3	2	3
1277	2	3	1	2	1	2	1	1	2	1	2	2	3	3	3	1	2	4	3	2	3	4	4	3	3	3	2	2	2	2	3	4	2	1	3	2	1	2	4	3	4	1	3	3	3	2	3	1	2
1278	2	6	1	2	1	2	2	1	3	0	1	4	4	4	3	2	0	4	4	4	4	4	4	4	4	4	3	3	2	3	4	5	3	1	5	2	3	3	5	5	5	3	1	5	5	0	4	0	3
1279	1	6	1	1	2	2	2	1	3	5	3	1	0	5	5	5	3	1	3	4	0	5	3	5	3	1	3	1	1	4	5	5	0	3	2	0	4	5	4	5	5	3	5	4	3	1	5	0	5
1280	2	5	1		1	2	2	1	4	3	3	3	4	4	3	4	3	4	3	3	4	3	3	3	4	3	4	3	3	4	3	4	3	3	3	3	3	3	4	4	3	3	3	3	4	2	3	2	3
1281	2	4	1	1	1	1	1	1	3	3	3	3	4	3	3	3	2	3	3	3	4	4	3	3	3	3	3	3	3	2	3	4	3	3	3	3	3	3	3	3	3	3	3	3	4	0	3	0	3
1282	1	4	2						4	3	3	3	4	2	2	3	2	2	2	4	4	3	4	4	4	4	3	2	4	4	2	4	2	2	3	2	2	1	2	4	2	1	2	4	4	1	3	3	3
1283	2	2	1	2	2	2	2	2	4	3	3	4	4	4	2	3	3	4	3	4	4	4	3	3	4	4	4	4	3	3	2	4	2	2	3	3	3	3	4	3	3	3	3	2	3	2	3	4	2
1284	2	1	2						1	1	2	4	4	4	2	5	3	1	2	1	4	2	2	1	4	5	2	1	4	2	3	3	2	0	3	2	3	2	2	1	1	1	3	0	3	1	0	4	2
1285	2	6	2						4	3	4	3	5	3	3	3	3	5	4	3	4	3	4	4	4	3	4	4	3	4	3	4	3	3	4	3	3	4	4	3	3	3	3	3	4	2	3	2	4
1286	1	6	1	2	2	2	2	2	4	2	3	4	5	0	4	4	1	5	0	2	0	4	5	3	0	5	0	2	1	3	4	5	0	5	0	5	0	0	5	5	5	3	2	4	5	3	0	4	5
1287	2	2	1	1	2	2	2	1	5	5	4	5	2	3	3	4	1	3	1	2	5	4	4	3	1	3	1	2	3	4	4	5	1	2	4	1	4	1	3	1	1	1	4	1	2	4	1	5	2
1288	1	1	1	2	2	2	2	1	4	3	4	4	2	4	2	2	2	4	2	3	3	3	2	3	3	3	3	3	3	2	3	4	1	1	4	2	2	2	3	3	2	3	4	1	2	2	0	4	3
1289	1	2	2						3	1	2	1	4	2	2	4	1	2	4	2	3	2	4	4	3	4	2	2	4	4	3	4	2	2	4	4	1	0	2	4	1	2	3	3	3	1	4	2	4
1290	2	3	2						4	2	3	4	3	4	3	3	2	3	3	2	4	4	3	3	4	2	4	3	2	2	2	4	2	2	4	3	4	2	4	4	2	3	4	2	3	3	3	2	4
1291	1	3	1	2	1	2	1	2	5	2	2	3	5	3	2	4	4	3	4	1	5	5	3	4	4	1	4	5	4	5	4	5	3	3	3	1	4	0	2	4	4	3	3	2	4	1	2	4	2
1292	1	2	2						3	2	2	2	1	4	3	3	2	2	3	2	3	4	3	3	2	2	2	4	4	3	1	4	2	2	4	4	3	3	4	4	3	2	2	3	3	1	2	3	2
1293	2	2	1	2	2	2	2	1	4	3	3	4	4	4	4	4	2	4	4	3	4	4	4	4	3	3	3	4	4	5	4	3	1	2	4	4	3	3	5	4	3	1	3	4	3	2	4	0	3
1294	1	4	1	1	2	2	2	2	5	3	5	5	5	4	3	3	2	5	3	4	5	4	5	3	3	5	4	4	3	1	4	5	2	0	3	3	3	2	5	5	5	3	4	0	5	0	5	1	4
1295	1	3	1	2	1		2	2	2	2	2	1	0	2	1	2	5	3	3	2	5	5	3	3	4	4	4	3	2	4	1	3	2	2	5	2	3	2	4	4	2	2	2	3	1	0	3	3	3
1296	1	4							4	3	4	4	4	1	1	3	4	4	3	4	5	5	4	4	2	4	3	2	3	4	4	4	3	2	4	2	3	1	4	4	4	2	2	4	5	1	4	1	4
1297	2	2	1	2	2	1	1	1	5	3	3	5	5	5	3	3	3	5	5	5	5	5	3	5	5	5	5	5	5	5	0	5	0	5	3	5	5	5	5	5	5	3	3	3	3	0	5	0	0
1298		6	1	1	1	1	2	1	5	2	5	5	4	3	2	5	3	5	4	4	5	5	5	3	5	4	5	5	4	5	5	5	4	4	0	3	4	0	5	5	0	0	4	3	4		0	0	3
1299	1	3	1	1	1	2	2	1	4	4	3	3	4	5	3	4	3	4	3	3	4	4	4	4	3	2	4	5	3	5	4	4	3	2	4	3	3	4	2	4	2	2	3	4	4	2	2	3	2
1300	2	6	2						5	3	3	4	5	3	2		1	2	1		0	1	3	3	4	0		1			4	5	2	1	2	4		4	5	4	3	2	2	3	4	0	2	3	5
1301	2	4	1	2	2	2	2	1	1	0	1	0	3	0	0		1	0	3	3	5		3	3	3	3	2	1	1	3	1	3	0	0	0	0	0	0	5	4	2	0	0	1	1	0	0	4	1
1302	2	5	1	2	1	1	2		4	3	4	3	3	3	3	4	1	1	3	3	5	3	3	3	3	3	3	3	4	4	4	4	0	3	4	3	5	3	5	5	3	0	3	3	3	1	3	1	3
1303	2	5	1	2	1	2	2	2	2	1	2	3	3	4	3	3	2	3	0	3	3	5	5	3	3	3	4	3	1	2	3	5	3	1	3	1	2	2	3	5	3	1	3	1	5	0	3	1	2
1304	2	6	1	2	2	2	1	1	2	2	2	2	1	0	0	1	1	1	1	1	2	1	1	3	1	1	1	1	1	1	4	4	1	0	3	1	1	1	3	2	2	1	2	2	1	1	2	2	2
1305	1	5	1	2	1	2	1	1	4	1	2	5	5	4	3	4	2	4	3	4	4	5	4	5	4	3	4	3	3	4	3	5	3	3	4	3	4	4	4	5	3	3	3	3	4	1	4	0	3
1306	1	3	1	2	2	2	2	2	3	4	3	4	4	4	4	4	3	2	4	3	4	4	4	4	4	4	4	3	4	4	3	4	3	2	3	3	4	3	3	4	3	2	2	4	3	1	3	3	2
1307	1	6							5	5	3	3	5	5	5	3	1	1	3	1	5	5	5	3	3	3	3	5	5	5	5	5	3	0	4	3	1	3	3	3	3	1	2	2	2	0	3	1	0
1308	2	4	1	1	1	1	2	1	3	4	3	4	4	4	3	4	3	3	4	4	3	2	3	3	3	3	4	4	3	4	3	4	3	3	4	3	4	3	4	4	2	3	4	2	4	2	3	1	3
1309	2	2	2						4	4	3	4	3	4	3	4	4	5	5	4	5	4	4	4	3	3	4	3	4	4	4	4	2	3	3	3	4	0	5	5	4	4	3	2	3	2	2	3	3
1310	2	4	2						4	3	3	4	4	3	2	2	3	2	4	4	4	4	4	4	4	4	4	3	4	4	4	3	2	3	2	2	4	3	4	5	3	2	3	2	2	1	3	2	3
1311	2	3	1	1	1	2	1	1	3	2	3	1	4	0	0	1	1	2	5	1	5	5	5	5	1	5	5	4	4	5	0	3	0	0	3	5	5	4	5	5	3	0	3	3	3	1	3	4	5
1312	1	1	1	2	2	2	2	2	4	2	1	2	5	3	3	2	1	0	3	1	5	4	3	2	0	1	1	1	2	1	1	2	0	0	3	1	0	0	3	1	2	0	1	5	3	0	2	3	5
1313	1	5	1	2	1	2	1	2	2	2	2	1	2	3	4	2	3	4	3	3	3	4	4	3	3	4	3	3	3	3	2	3	2	2	3	3	2	4	4	4	3	2	2	2	3	2	3	3	2
1314	2	4	2						3	3	2	4	4	3	2	3	4	4	4	3	4	4	4	3	4	3	4	2	2	4	2	4	1	1	2	2	3	2	4	4	3	1	2	4	2	4	3	3	3
1315	2	5	2						3	3	3	4	4	3	4	3	4	4	3	3	4	3	4	3	2	3	2	3	4	5	4	5	4	3	3	2	3	2	4	4	4	4	3	3	3	3	3	3	4
1316	2	3	1	2	2	2	2	1	2	2	3	2	3	2	1	2	2	2	2	2	4	3	3	2	3	3	3	3	3	3	3	3	2	2	3	2	2	3	3	3	2	2	2	2	3	1	2	1	3
1317	1	2	2						3	3	3	4	4	3	4	5	1	1	4	1	3	3	3	3	2	4	3	2	2	4	1	3	1	3	4	4	2	4	4	4	2	3	3	4	4	0	3	3	3
1318	2	4	2						4	3	4	4	4	5	4	4	4	4	3	4	4	4	4	3	3	3	3	4	3	4	4	4	3	4	4	3	4	4	5	5	4	4	4	1	3	2	3	4	1
1319	2	1	1	2	2	1	1	1	4	4	4	4	3	3	3	5	1	2	4	3	3	5	5	3	3	3	3	5	4	4	1	5	4	4	5	5	5	3	5	3	5	3	3	3	4	2	2	3	1
1320	2	5	1	2	1	2	2	1	3	3	3	3	4	3	3	3	2	3	3	4	5	4		4	4	5	4	3	3	3	3	4	2	3	3	4	3	3	5	5	5	3	3	3	4	1	3	2	3
1321	2	1	1	2	2	2	2	2	5	3	3	3	2	4	3	5	3	5	3	2	2	3	2	1	0	2	0	1	1	1	5	5	2	3	2	2	2	1	2	5	0	0	4	1	3	2	2	3	4
1322	2	4	1	1	2	2	2	1	5	5	5	5	5	1	1	5	0	3	4	3	3	5	3	5	3	5	3	2	3	4	4	5	2	2	5	5	3	5	5	5	3	3	5	0	4	0	3	3	1
1323	1	5	1	2	2	2	1	1	5	5	5	0	5	0	0	0	5	5	5	0	0	5	5	5	5	5	5	5	0	5	5	5	5	0	5	5		0	5	5	5	0	0	0	0	0	5	0	0
1324	2	4	1	1	1	2	2	2	5	5	5	4	5	1	2	3	0	1	4	3	5	5	5	4	4	3	4	4	3	4	2	5	3	2	4	3	4	2	5	5	2	2	3	3	4	0	4	3	4
1325	2	1	1	2	2	2	1	1	1	1	2	3	4	3	2	4	1	2	4	1	2	3	2	4	4	4	2	1	3	2	0	3	2	1	3	4	5	1	2	2	1	0	0	4	3	2	1	2	2
1326	1	1	2						2	2	2	4	4	3	2	4	3	3	4	4	4	4	4	4	2	4	3	4	4	4	1	2	2	2	4	4	4	2	3	1	2	3	1	5	4	2	4	2	3
1327	2	3	1	2	2	1	1	1	5	3	4	3	4	3	4	5	3	3	3	2	5	3	2	3	3	3	3	3	4	3	2	3	2	2	3	3	2	2	4	4	2	2	3	4	3	2	2	4	3
1328	2	3	1	2	1	2	2	2	5	3	4	2	4	3	5	4	3	4	4	4	5	5	5	5	5	5	5	3	2	4	4	5	2	3	3	1	3	3	5	5	3	2	3	1	4	1	4	1	1
1329	1	3	1	2	1	2	1	1	3	3	3	4	3	2	3	3	4	3	3	3	3	3	3	4	4	3	3	3	3	4	4	4	3	3	4	3	3	2	4	3	3	4	4	2	3	1	1	3	1
1330	2	4	1	2	2	1	2	1	3	1	2	3	4	0	3	1	3	4	4	4	4	5	5	4	5	4	5	4	4	4	4	4	1	3	4	3	5	3	4	5	4	2	3	3	4	0	3	1	2
1331	2	5	1	2	2	2	2	2	5	5	4	3	4	3	3	3	4	4	4	4	5	5	5	5	3	3	3	4	4	5	5	5	4	3	3	3	4	5	5	4	3	3	4	3	3	2	3	3	3
1332	2	4	1						4	4	4	3	4	3	2	2	2	2	2	3	3	3	3	3	4	4	4	4	3	3	3	4	2	2	4	2	4	2	4	4	3	2	3	2	5	0	3	3	3
1333	1	3	1	1	1	2	2	1	5	3	4	4	4	4	2	4	1	2	4	4	5	4	4	3	4	3	4	3	3	4	3	5	3	2	4	3	2	2	5	5	2	2	2	3	4	0	2	3	3
1334	2	6	2						3	3	3	3	3	3	3	3	3	3	3	3	3	3	3	3	3	3	3	3	3	3	3	3	3	3	4	3	4	3	4	4	3	3	3	3	3	3	3	3	3
1335	2	1	1	1	2	1	1	1	3	2	2	2	3	1	2	2	1	2	1	3	4	2	2	4	2	0	0	2	4	4	3	3	1	2	4	2	1	3	4	3	3	3	1	5	3	0	2	2	3
1336	1	5	2						4	4	4	4	4	4	3	4	2	3	3	4	3	4	4	3	4	4	3	3	4	4	4	4	4	3	4	3	4	3	4	4	4	3	3	4	4	0	3	2	2
1337	2	4	2						4	3	4	4	3	1	3	5	0	0	1	5	5	5	4	3	5	5	5	4	4	4	4	5	1	4	4	5	3	5	5	5	5	2	3	4	4	1	3	3	4
1338	2	5	1	2	2	2	2	2	3	3	3	3	4	2	2	3	2	3	3	4	3	4	4	4	3	3	3	2	3	3	3	5	2	1	3	3	3	3	5	4	3	1	2	4	4	0	3	2	1
1339	2	5	1	2	2	2	1	1	1	1	1	1	1	1	1	1	1	1	1	1	1	1	1	1	2	1	1	1	1	1	1	2	1		2	1	0	1	2	2	0	0	1	1	2	1	1	2	2
1340	2	5	2						5	0	0	3	3	0	3	4	3	3	4	5	5	5	5	5	5	5	5	3	3	5	5	5	3	3	3	3	3	3	5	5	5	3	3	3	5	0	3	3	3
1341	2	4	2						1	1	1	1	2	1	2	2	2	3	2	3	3	3	3	3	3	3	3	3	3	3	3	4	3	2	3	2	3	1	4	4	4	3	5	0	4	1	1	1	0
1342	1	4	1	2	1	2	2	2	4	3	3	3	4	2	2	3	2	4	3	3	3	3	4	4	4	4	3	4	3	4	3	4	2	3	3	3	3	2	4	5	3	3	2	4	4	1	3	2	2
1343	2	4							3	3	3	3	5	3	3	3	3	3	3	3	3	3	3	3	3	3	3	3	3	3	3	4	3	3	3	3	3	3	5	4	3	3	1	3	3	3	3	5	3
1344	2	6	1	2	2	1	1	1	4	3	4	3	4	2	4	4	2	3	4	5	1	5	5	4	4	4	4	4	3	2	5	4	3	3	3		4	4	4	4	2	2	3	3	2	0	3	2	1
1345	1	6	1	2	2	2	1	2	3	2	3	3	2	3	2	3	4	4	3	3	3	3	3	3	3	3	3	3	3	4	3	4	3	3	4	4	4	3	4	4	3	3	4	0	3	2	3	1	1
1346	2	5	1	2	1	1	1	1	3	3	4	3	3	2	3	4	2	2	5	4	3	4	5	5	2	3	3	3	4	5	3	2	2	2	4	4	4	4	5	4	4	3	1	4	4	1	3	2	3
1347	2	4	1	1	1	2	1	1	4	4	3	4	4	4	3	3	3	2	1	4	5	5	5	3	3	4	4	3	3	4	3	4	4	3	3	3	3	3	4	3	3	3	4	1	4	2	2	3	3
1348	2	2	2						2	2	2	3	3	3	2	4	4	4	3	3	3	3	3	3	2	3	3	3	3	4	1	4	0	2	2	4	3	3	4	3	2	1	3	3	2	3	3	4	3
1349	2	4							3	2	2	3	2	2	2	3	2	4	3	3	4	5	4	5	4	4	4	4	4	4	4	5	2	2	4	4	3	4	5	5	4	3	3	3	3	1	3	2	3
1350	1	5	1	2	2	2	2	2	4	2	5	5	5	0	0	0	0	0	4	4	5	4	4	3	5	2	4	5	5	5	3	5	0	0	4	3	3	4	5	5	4	0	2	4	5	0	0	0	5
1351	1	3	1	2	1	2	2	1	4	3	4	4	4	4	3	4	2	4	4	4	3	4	4	4	4	3	4	4	3	3	3	4	3	4	5	2	5	2	4	4	3	3	3	3		1	4	2	1
1352	2	3	1	1	1	1	1	1	4	3	4	4	5	3	3	2	1	3	4	3	4	2	1	3	3	4	5	3	4	5	4	5	3	3	3	1	3	0	3	5	1	1	3	1	4	1	1	2	3
1353	2	3	2						4	4	3	3	4	4	4	3	3	4	4	4	3	4	4	4	2	3	3	4	4	4	3	4	1	3	3	2	4	2	4	4	3	2	3	1	1	3	3	2	2
1354	2	5	1	2	2	1	1	1	4	3	3	3	4	3	3	3	0	3	3	3	5	5	3	4	5	5	4	3	3	4	4	5	3	1	4	4	3	3	5	5	3	1	3	3	5	1	3	1	1
1355	1	1	2						3	3	3	4	3	2	3	3	4	3	4	2	3	3	3	5	2	4	4	2	4	5	2	4	2	1	4	2	2	2	2	4	3	2	1	2	2	2	1	4	4
1356	2	2	1						3	3	3	3	1	3	3	3	4	4	4	4	4	4	3	3	3	4	4	4	4	2	2	4	3	2	4	2	2	2	4	4	4	2	3	2	3	2	3	1	3
1357	1	5	2						4	4	4	3	2	1	1	2	3	1	1	3	4	3	4	3	4	3	4	4	3	2	4	4	3	3	4	3	2	1	4	5	4	1	5	0	5	3	2	3	3
1358	2	4	1	2	1	2	1	1	4	3	3	2	4	3	3	2	2	3	3	3	4	5	4	4	4	4	3	3	3	3	4	4	3	3	3	3	3	2	5	5	4	3	3	3	3	1	1	1	1
1359	1	4	2						3	3	3	4	3	5	3	4	3	3	3	4	5	4	4	3	3	3	4	3	3	4	5	4	3	3	4	5	2	1	3	3	2	4	3	3	4	1	3	3	2
1360	2	6	1	2	1	2	2	1	5	3	4	4	5	5	4	3	3	5	5	4	5	5	4	4	5	5	4	3	4	4	4	5	3	3	4	5	4	4	5	5	5	3	1	5	5	0	3	0	3
1361	1	5	2						4	3	4	5	5	4	5	5	4	5	4	4	5	5	5	5	4	3	4	4	4	5	5	5	2	4	4	4	5	4	5	5	5	4	3	3	5	0	3	1	1
1362	2	4	1	1	1	2	1	1	3	1	3	4	4	4	2	3	2	3	3	4	5	5	5	4	4	4	4	4	4	3	1	3	2	1	2	2	4	2	4	4	4	2	1	5	3	1	4	3	1
1363	1	4	1	1	1	2	2	2	3	3	3	4	4	3	3	4	2	3	3	3	5	4	3	3	3	3	3	3	3	4	2	4	3	3	4	3	4	3	3	4	3	4	3	3	3		3	3	3
1364	2	3	1	2	2	2	2	2	4	3	3	4	4	4	4	3	3	3	4	3	3	3	3	4	3	3	3	4	4	4	3	3	3	3	3	2	3	2	3	2	2	2	3	3	3	2	4	2	2
1365	2	4	1	2	1	1	1	1	3	2	3	3	3	2	2	3	3	3	2	3	4	3	4	3	3	3	3	3	3	3	4	4	4	3	4	3	3	3	4	4	4	3	3	1	3	1	3	3	3
1366	1	5	1	2	1	2	1	1	4	3	4	4	4	3	3	4	4	4	3	4	5	5	4	3	4	3	4	4	4	4	5	4	3	3	3	3	4	3	3	4	4	4	4	1	4	1	3	3	2
1367	2	5	2						3	3	3	5	4		1	3	1	1	1	4	4	4	4	3	2	4		4	4	4	3	5	3	0	5	3	1	4	5	5	3	1	3	3	3	0	3	1	4
1368	2	3	1	1	2	2	2	1	4	3	1	1	4	0	1	3	1	3	4	3	5	5	5	5	3	5	1	1	4	5	0	4	1	0	4	4	1	3	5	4	1	0	1	5	5	0	3	4	5
1369	1	1	1	1	1	2	2	2	5	5	5	5	5	2	3	1	2	4	5	3	5	4	5	5	2	3	4	5	3	5	2	5	2	1	5	5	5	5	5	5	2	1	1	5	3	0	2	3	2
1370	1	3	1	1	1	2	1	1	3	3	4	5	4	3	3	3	3	3	3	4	3	3	4	3	2	3	4	3	3	4	2	5	2	1	3	3	4	2	5	3	3	1	3	3	4	2	3	1	3
1371	2	3							5	5	0	4	5	5	1	5	0	0	0	3	5	4	3	0	1	1	1	3	0	0	1	5	3	0	5	0	0	0	5	5	1	1	3	3	3	2	0	5	5
1372	2	3	1	2	2	2	2	1	3	3	3	4	3	3	2	3	2	3	2	4	4	4	3	3	2	3	3	2	3	3	2	4	2	1	4	3	3	4	4	3	3	1	3	2	3	1	3	2	4
1373	2	2	1	2	2	1	1	2	3	1	3	3	2	2	3	4	4	5	3	3	3	3	2	3	4	3	4	3	4	3	2	3	1	3	4	3	3	3	5	3	2	3	3	3	3	2	3	4	2
1374	2	5	1	2	2	2	2	1	5	4	3	3	5	3	3	1	1	3	3	4	4	5	4	3	3	5	3	2	3	4	3	5	0	0	5	3	4	1	5	5	3	1	0	3	5	0	3	3	3
1375	2	4							5	3	4	3	4	5	2	2	4	5	3	3	5	4	5	4	4	4	4	4	5	5	3	5	3	3	3	3	4	3	5	5	4	3	2	4	4	1	3	2	1
1376	1	4	1	2	1	2	2	2	3	2	2	2	2	3	4	3	4	4	3	2	3	3	4	3	3	3	3	3	3	3	3	3	2	3	3	3	3	2	4	3	2	1	2	3	3	3	2	3	2
1377	2	2	1	2	2	2	2	1	4	4	4	4	4	4	4	2	3	3	4	4	4	4	4	4	4	4	4	3	3	3	3	4	3	1	3	0	1	3	5	5	5	4	3	4	4	1	2	4	2
1378	2	3	1	2	2	2	2	2	2	2	3	3	2	2	2	2	2	2	1	3	4	3	3	2	2	2	2	1	2	4	2	4	1	1	4	3	2	1	3	3	3	2	1	3	3	1	3	2	3
1379	1	3	2						3	0	3	3	3	4	3	4	1	4	4	3	0	5	3	4	4	4	2	4	4	4	0	5	1	4	4	4	2	1	2	4	3	1	0	0	4	0	0	2	4
1380	2	5	1	2	2	2	2	2	4	4	4	4	5	3	4	4	3	3	3	5	4	4	4	4	4	3	4	4	4	4	4	4	3	4	4	4	4	3	4	4	5	4	4	3	4	1	3	3	2
1381	2	3	1	2	2	2	2	2	2	0	0	0	1	3	0	5	5	3	0	3	5	4	3	2	0	5	0	3	4	3	3	3	0	0	1	4	0	0	4	3	1	0	3	1	2	4	0	5	5
1382	2	3	1	2	2	2	2	2	5	5	5	5	5	4	1	3	1	3	4	3	5	5	5	4	2	3	3	4	3	5	5	5	4	4	5	1	1	2	5	5	1	3	3	4	5	0	3	3	5
1383	2	5	2						4	3	4	3	4	2	2	3	2	3	3	3	4	4	5	5	4	4	4	3	3	4	4	5		2	4	4	4	4	5	5	5	2	2	2	3	1	3	0	0
1384	2	3	2						3	3	3	3	2	4	4	3	4	4	4	3	4	3	3	3	3	3	2	3	3	3	3	5	2	4	4	2	3	3	4	4	3	4	3	3	3	3	3	3	3
1385	2	1	1	2	2	2	1	1	3	1	3	3	5	5	3	1	3	5	1	3	4	5	3	3	1	3	3	2	1	3	3	5	2	1	3	3	5	3	2	4	3	1	3	0	1	0	0	4	0
1386	1	2	2						1	1	2	4	4	1	3	4	1	3	2	1	4	2	1	4	1	3	1	4	2	2	1	2	1	3	2	1	4	1	4	2	3	2	2	3	1	4	1	2	3
1387	2	1	1	2	1	2	1	1	4	3	3	3	4	4	3	4	1	2	2	3	2	3	3	2	1	3	1	2	2	3	1	4	1	1	2	2	2	2	2	2	1	0	2	2	2	3	2	4	4
1388	1	3	1	2	1	2	1	2	3	2	3	3	3	3	4	4	4	4	3	4	4	4	4	4	3	2	3	4	4	4	4	4	3	3	4	1	4	0	4	3	3	3	4	3	3	2	3	3	3
1389	2	2	1	2	2	1	1	1	3	5	2	5	4	3	4	3	3	5	0	3	2	2	3	1	0	0	1	1	2	1	5	5	4	4	5	0	2	5	2	5	5	5	4	2	3	3	4	1	5
1390	2	4	1	1	2	2	2	2	3	2	3	3	4	3	2	3	2	2	3	4	4	4	4	3	2	3	3	3	3	3	3	3	2	2	4	1	2	2	5	5	3	0	2	3	5	0	3	1	4
1391	2	2	1	1	1	2	2	1	3	2	2	5	4	5	5	5	2	5	0	5	5	5	5	5	5	5	5	1	5	3	3	5	5	0	5	3	5	3	2	5	5	0	3	2	2	0	3	5	3
1392	2	5	2						4	4	2	1	4	1	3	3	3	3	4	4	3	4	4	4	3	2	4	4	4	3	4	3	1	3	3	3	4	3	4	4	3	1	1	4	3	1	3	4	4
1393	2	5	2						4	3	1	5	5	4	3	4	5	5	2	3	4	3	3	3	4	3	3	3	3	3	5	5	1	1	3	5	3	5	5	5	3	3	4	2	3	0	3	1	4
1394	1	3	1	2	2	2	2	2	3	2	1	3	4	3	2	4	2	3	2	3	4	5	3	2	2	2	1	2	2	4	3	4	3	2	2	4	3	2	4	2	1	1	1	4	3	4	2	2	5
1395	2	2	2						3	2	3	4	4	4	3	3	3	2	2	2	3	3	2	3	3	3	2	3	3	3	3	2	1	1	3	3	3	1	4	3	2	2	2	2	3	1	2	2	2
1396	1	3	1	2	2	2	1	1	2	2	3	3	2	4	3	5	3	3	3	2	3	3	3	3	3	3	3	4	4	4	4	4	3	3	3	4	4	4	3	1	3	3	4	2	3	3	2	3	3
1397	2	5	1	1	1	2	1	1	4	4	3	3	4	4	1	3	1	3	3	2	5	4	3	2	4	3	3	3	3	3	4	5	1	1	4	2	2	3	5	4	3	2	2	4	4	1	2	2	4
1398	2	3	2						3	3	4	5	5	5	5	5	1	2	1	4	4	2	4	2	1	4	3	5	3	5	4	5	2	4	4	1	3	0	5	5	2	3	3	3	3	3	1	4	5
1399	1	1	2						4	2	3	5	3	4	3	4	2	5	3	3	4	3	4	4	3	2	5	4	4	4	3	5	4	2	5	3	2	3	4	4	1	1	2	2	4	0	2	1	3
1400	1	4	1	2	2	2	2	2	4	3	3	3	4	4	3	3	2	3	2	2	5	4	4	4	4	4	4	3	4	4	2	3	3	2	4	2	3	2	4	3	2	2	3	3	4	1	3	1	3
1401	1	4	1	2	1	2	1	2	4	2	3	3	4	4	4	4	5	4	4	3	4	3	4	4	3	2	3	4	3	4	4	4	3	2	3	4	2	1	3	5	2	1	3	2	4	1	4	1	0
1402	2	1	1	2	2	2	2	2	3	1	2	2	4	2	2	2	2	4	3	2	3	4	3	4	0	5	2	2	3	5	2	4	1	0	2	1	0	2	5	3	2	0	2	3	3	2	2	4	1
1403	1	6	2						0	0	0	3	4	4	3	4	4	2	1	3	4	5	2	1	5	5	3	0	2	1	0	0	1	0		5	2	3	1	4	1	0	0	5	2	0	0	4	5
1404	2	4	2						3	3	3	4	4	2	3	2	2	1	3	3	3	3	3	2	3	3	3	2	2	2	3	3	2	2	1	3	2	2	4	4	2	2	1	2	3	3	3	3	3
1405	2	3	1	2	1	2	1	2	3	3	3	3	3	3	3	3	4	3	3	3	4	4	4	4	4	4	4	4	4	4	4	4	3	3	3	3	3	4	4	4	4	3	3	3	3	3	3	3	3
1406	2	6	1	2	2	2	1	1	3	3	4	2	4	4	3	3	2	3	3	3	4	4	5	4	4	4	4	2	3	1	3	4	1		2	2	0	1	4	2	1	0	1	4	4	1	4	2	4
1407	2	1	2						2	2	3	1	1	1	4	4	3	3	2	2	3	1	1	1	3	2	3	3	2	3	3	4	0	3	3	2	3	3	4	1	3	3	5	0	3	3	3	4	1
1408	1	2	1	2	1	2	2	2	4	3	4	4	4	4	3	4	3	3	3	4	4	4	4	3	3	3	3	4	3	4	3	3	2	3	3	3	3	3	4	3	3	3	3	2	5	1	4	2	3
1409	2	3	1	2	2	2	2	2	5	5	4	4	2	3	3	4	4	5	3	3	5	5	5	4	5	5	5	4	4	3	4	4	4	4	3	3	4	4	5	5	4	5	4	0	3	1	3	2	1
1410	2	4	2						3	4	0	4	4	1	2	2	1	1	3	4	3	3	4	3	2	2	2	4	3	3	4	5	2	3	4	2	3	1	4	5	4	5	4	2	4	0	2	3	5
1411	2	2	1	2	1	2	2	2	3	2	4	4	4	5	4	4	3	4	3	3	4	5	4	4	3	3	3	4	3	3	3	4	3	2	3	3	3	4	5	5	3	1	3	4	3	1	3	3	4
1412	1	4	1	2	1	2	1	1	3	2	3	3	3	3	2	2	3	2	2	2	3	3	3	3	3	3	2	2	2	2	2	3	2	2	3	2	2	2	3	3	3	2	3	2	3	2	2	2	4
1413	1	2	1	2	1	2	2	1	3	2	1	3	4	3	5	3	0	2	4	3	4	4	4	4	4	4	3	3	4	4	2	3	1	2	5	2	3	1	4	2	1	1	2	4	3	1	4	3	3
[truncated: 3 more columns]
